# Supplementary material for: Data on the natural ventilation performance of windcatcher with anti-short-circuit device (ASCD)
Source: Data Brief. 2016 Aug 28;9:252–6. doi: 10.1016/j.dib.2016.08.042 (PMC5021850; doi:10.1016/j.dib.2016.08.042)
Supplement: Supplementary file 2 — Supplementary material [file mmc2.xlsx]

## Sheet: Air short-circuiting
	Air-short circuting data
	ASCD angle	sc1 (y-velocity m/s)	sc2 (y-velocity m/s)	sc3 (y-velocity m/s)	sc4 (y-velocity m/s)	sc5 (y-velocity m/s)	sc6 (y-velocity m/s)	Avg.
	20	-0.058	-0.051	-0.109	-0.065	-0.065	-0.08	-0.0713333
	30	-0.095	-0.08	-0.11	-0.1	-0.095	-0.1	-0.0966667
	40	-0.074	-0.088	-0.176	-0.074	-0.088	-0.1	-0.1
	50	-0.103	-0.12	-0.074	-0.15	-0.102	-0.074	-0.103833
	60	-0.082	-0.11	-0.097	-0.082	-0.11	-0.11	-0.0985
	70	-0.07	-0.11	-0.05	-0.085	-0.11	-0.085	-0.085
	80	-0.058	-0.1	-0.058	-0.065	-0.08	-0.065	-0.071
	90	0.023	0.01	0.04	0.024	0.024	0.035	0.026
	no ASCD	0.27	0.4	0.27	0.19	0.21	0.19	0.255

## Sheet: Ventilation rates
	Ventilation rates (Supply and exhaust)
	ASCD angle	i1 (m/s)	i2 (m/s)	i3 (m/s)	i4 (m/s)	i5 (m/s)	i6 (m/s)	Avg.
	20	0.67	0.65	0.67	0.55	0.53	0.55	0.603333
	30	0.72	0.68	0.72	0.62	0.58	0.62	0.656667
	40	0.7	0.7	0.77	0.74	0.7	0.77	0.73
	50	0.67	0.67	0.67	0.77	0.72	0.77	0.711667
	60	0.63	0.63	0.72	0.83	0.8	0.83	0.74
	70	0.62	0.62	0.62	0.85	0.85	0.85	0.735
	80	0.62	0.65	0.62	0.85	0.89	0.85	0.746667
	90	0.7	0.64	0.64	0.89	0.89	0.89	0.775
	no ASCD	0.51	0.53	0.51	0.92	0.92	0.92	0.718333
	ASCD angle	e1 (m/s)	e2 (m/s)	e3 (m/s)	e4 (m/s)	e5 (m/s)	e6 (m/s)	Avg.
	20	0.21	0.5	0.21	0.97	0.97	0.97	0.638333
	30	0.63	0.35	0.63	0.98	0.91	0.98	0.746667
	40	0.77	0.57	0.77	0.94	0.94	0.94	0.821667
	50	0.72	0.7	0.72	0.9	0.89	0.9	0.805
	60	0.74	0.74	0.68	0.9	0.9	0.9	0.81
	70	0.77	0.75	0.77	0.9	0.85	0.9	0.823333
	80	0.79	0.75	0.79	0.91	0.86	0.91	0.835
	90	0.75	0.7	0.75	0.94	0.9	0.94	0.83
	no ASCD	0.8	0.55	0.8	0.94	0.9	0.94	0.821667

## Sheet: Airflow distribution
	Airflow distribution data
	ASCD angle	p1 (m/s)	p2 (m/s)	p3 (m/s)	p4 (m/s)	p5 (m/s)	p6 (m/s)	p7 (m/s)	p8 (m/s)	p9 (m/s)	Avg. (m/s)
	20	0.15	0.2	0.15	0.2	0.1	0.1	0.15	0.15	0.15	0.15
	30	0.192	0.09	0.112	0.192	0.09	0.112	0.176	0.128	0.176	0.140889
	40	0.24	0.105	0.05	0.21	0.105	0.05	0.24	0.15	0.105	0.139444
	50	0.2	0.15	0.08	0.12	0.15	0.15	0.2	0.09	0.08	0.135556
	60	0.21	0.09	0.15	0.12	0.15	0.12	0.19	0.15	0.05	0.136667
	70	0.2	0.1	0.2	0.15	0.21	0.21	0.1	0.1	0.07	0.148889
	80	0.21	0.1	0.2	0.15	0.25	0.21	0.11	0.1	0.07	0.155556
	90	0.15	0.07	0.15	0.2	0.65	0.2	0.15	0.07	0.07	0.19
	no ASCD	0.09	0.12	0.2	0.1	0.54	0.09	0.09	0.04	0.12	0.154444

## Sheet: CO2 distribution
	CO2 distribution data
	Point	no ASCD (ppm)	with ASCD (ppm)
	p1	478	478
	p2	515	489
	p3	580	467
	p4	515	467
	p5	440	478
	p6	520	457
	p7	489	467
	p8	610	500
	p9	512	467
