# Supplementary material for: Data on the natural ventilation performance of windcatcher with anti-short-circuit device (ASCD)
Source: Data Brief. 2016 Aug 28;9:252–6. doi: 10.1016/j.dib.2016.08.042 (PMC5021850; doi:10.1016/j.dib.2016.08.042)
Supplement: Supplementary file 3 — Supplementary material [file mmc3.zip › Supplementary 2 - 0 ASCD.igs]

C                                                                       S      1
1H,,1H;,10HSolid Edge,5H0.igs,13H By UGS Corp.,22HXPlus GENERIC/IGES 3.0G      1
,32,38, 6,308,15,7HUnknown,1.000,2,2HMM,1,1.000,15H20160417.220607,     G      2
1.0e-005,0.00,6HAuthor,5HTitle,11,0,15H20160417.220607;                 G      3
     314       1       0       1       0       0       0       000010001D      1
     314       1       0       2       0       0       0               0D      2
     116       3       0       1       0       0       0       000010001D      3
     116       1       0       1       0       0       0               0D      4
     123       4       0       1       0       0       0       000010201D      5
     123       1       0       1       0       0       0               0D      6
     123       5       0       1       0       0       0       000010201D      7
     123       1       0       1       0       0       0               0D      8
     190       6       0       1       0       0       0       000010001D      9
     190       1       0       1       1       0       0               0D     10
     110       7       0       1       0       0       0       000010001D     11
     110       1       0       1       0       0       0               0D     12
     502       8       0       1       0       0       0       000010001D     13
     502       1       0      57       1       0       0               0D     14
     110      65       0       1       0       0       0       000010001D     15
     110       1       0       1       0       0       0               0D     16
     110      66       0       1       0       0       0       000010001D     17
     110       1       0       1       0       0       0               0D     18
     110      67       0       1       0       0       0       000010001D     19
     110       1       0       1       0       0       0               0D     20
     110      68       0       1       0       0       0       000010001D     21
     110       1       0       1       0       0       0               0D     22
     110      69       0       1       0       0       0       000010001D     23
     110       1       0       1       0       0       0               0D     24
     110      70       0       1       0       0       0       000010001D     25
     110       1       0       1       0       0       0               0D     26
     110      71       0       1       0       0       0       000010001D     27
     110       1       0       1       0       0       0               0D     28
     110      72       0       1       0       0       0       000010001D     29
     110       1       0       2       0       0       0               0D     30
     110      74       0       1       0       0       0       000010001D     31
     110       1       0       2       0       0       0               0D     32
     110      76       0       1       0       0       0       000010001D     33
     110       1       0       2       0       0       0               0D     34
     124      78       0       1       0       0       0       000010001D     35
     124       1       0       3       0       0       0               0D     36
     100      81       0       1       0       0      35       000010001D     37
     100       1       0       2       0       0       0               0D     38
     110      83       0       1       0       0       0       000010001D     39
     110       1       0       2       0       0       0               0D     40
     110      85       0       1       0       0       0       000010001D     41
     110       1       0       1       0       0       0               0D     42
     110      86       0       1       0       0       0       000010001D     43
     110       1       0       1       0       0       0               0D     44
     110      87       0       1       0       0       0       000010001D     45
     110       1       0       1       0       0       0               0D     46
     110      88       0       1       0       0       0       000010001D     47
     110       1       0       1       0       0       0               0D     48
     110      89       0       1       0       0       0       000010001D     49
     110       1       0       1       0       0       0               0D     50
     110      90       0       1       0       0       0       000010001D     51
     110       1       0       1       0       0       0               0D     52
     110      91       0       1       0       0       0       000010001D     53
     110       1       0       1       0       0       0               0D     54
     110      92       0       1       0       0       0       000010001D     55
     110       1       0       1       0       0       0               0D     56
     110      93       0       1       0       0       0       000010001D     57
     110       1       0       1       0       0       0               0D     58
     110      94       0       1       0       0       0       000010001D     59
     110       1       0       1       0       0       0               0D     60
     110      95       0       1       0       0       0       000010001D     61
     110       1       0       1       0       0       0               0D     62
     110      96       0       1       0       0       0       000010001D     63
     110       1       0       1       0       0       0               0D     64
     110      97       0       1       0       0       0       000010001D     65
     110       1       0       1       0       0       0               0D     66
     110      98       0       1       0       0       0       000010001D     67
     110       1       0       1       0       0       0               0D     68
     110      99       0       1       0       0       0       000010001D     69
     110       1       0       1       0       0       0               0D     70
     110     100       0       1       0       0       0       000010001D     71
     110       1       0       2       0       0       0               0D     72
     110     102       0       1       0       0       0       000010001D     73
     110       1       0       2       0       0       0               0D     74
     110     104       0       1       0       0       0       000010001D     75
     110       1       0       2       0       0       0               0D     76
     110     106       0       1       0       0       0       000010001D     77
     110       1       0       2       0       0       0               0D     78
     110     108       0       1       0       0       0       000010001D     79
     110       1       0       2       0       0       0               0D     80
     110     110       0       1       0       0       0       000010001D     81
     110       1       0       2       0       0       0               0D     82
     110     112       0       1       0       0       0       000010001D     83
     110       1       0       2       0       0       0               0D     84
     110     114       0       1       0       0       0       000010001D     85
     110       1       0       2       0       0       0               0D     86
     110     116       0       1       0       0       0       000010001D     87
     110       1       0       2       0       0       0               0D     88
     110     118       0       1       0       0       0       000010001D     89
     110       1       0       2       0       0       0               0D     90
     110     120       0       1       0       0       0       000010001D     91
     110       1       0       1       0       0       0               0D     92
     110     121       0       1       0       0       0       000010001D     93
     110       1       0       1       0       0       0               0D     94
     110     122       0       1       0       0       0       000010001D     95
     110       1       0       1       0       0       0               0D     96
     110     123       0       1       0       0       0       000010001D     97
     110       1       0       1       0       0       0               0D     98
     110     124       0       1       0       0       0       000010001D     99
     110       1       0       1       0       0       0               0D    100
     110     125       0       1       0       0       0       000010001D    101
     110       1       0       1       0       0       0               0D    102
     110     126       0       1       0       0       0       000010001D    103
     110       1       0       1       0       0       0               0D    104
     110     127       0       1       0       0       0       000010001D    105
     110       1       0       1       0       0       0               0D    106
     110     128       0       1       0       0       0       000010001D    107
     110       1       0       1       0       0       0               0D    108
     110     129       0       1       0       0       0       000010001D    109
     110       1       0       1       0       0       0               0D    110
     110     130       0       1       0       0       0       000010001D    111
     110       1       0       1       0       0       0               0D    112
     110     131       0       1       0       0       0       000010001D    113
     110       1       0       1       0       0       0               0D    114
     110     132       0       1       0       0       0       000010001D    115
     110       1       0       1       0       0       0               0D    116
     110     133       0       1       0       0       0       000010001D    117
     110       1       0       1       0       0       0               0D    118
     110     134       0       1       0       0       0       000010001D    119
     110       1       0       1       0       0       0               0D    120
     110     135       0       1       0       0       0       000010001D    121
     110       1       0       1       0       0       0               0D    122
     110     136       0       1       0       0       0       000010001D    123
     110       1       0       1       0       0       0               0D    124
     110     137       0       1       0       0       0       000010001D    125
     110       1       0       1       0       0       0               0D    126
     110     138       0       1       0       0       0       000010001D    127
     110       1       0       1       0       0       0               0D    128
     110     139       0       1       0       0       0       000010001D    129
     110       1       0       1       0       0       0               0D    130
     110     140       0       1       0       0       0       000010001D    131
     110       1       0       1       0       0       0               0D    132
     124     141       0       1       0       0       0       000010001D    133
     124       1       0       1       0       0       0               0D    134
     100     142       0       1       0       0     133       000010001D    135
     100       1       0       2       0       0       0               0D    136
     124     144       0       1       0       0       0       000010001D    137
     124       1       0       1       0       0       0               0D    138
     100     145       0       1       0       0     137       000010001D    139
     100       1       0       2       0       0       0               0D    140
     124     147       0       1       0       0       0       000010001D    141
     124       1       0       3       0       0       0               0D    142
     100     150       0       1       0       0     141       000010001D    143
     100       1       0       2       0       0       0               0D    144
     110     152       0       1       0       0       0       000010001D    145
     110       1       0       1       0       0       0               0D    146
     124     153       0       1       0       0       0       000010001D    147
     124       1       0       3       0       0       0               0D    148
     100     156       0       1       0       0     147       000010001D    149
     100       1       0       2       0       0       0               0D    150
     110     158       0       1       0       0       0       000010001D    151
     110       1       0       2       0       0       0               0D    152
     110     160       0       1       0       0       0       000010001D    153
     110       1       0       2       0       0       0               0D    154
     110     162       0       1       0       0       0       000010001D    155
     110       1       0       2       0       0       0               0D    156
     110     164       0       1       0       0       0       000010001D    157
     110       1       0       1       0       0       0               0D    158
     110     165       0       1       0       0       0       000010001D    159
     110       1       0       2       0       0       0               0D    160
     110     167       0       1       0       0       0       000010001D    161
     110       1       0       2       0       0       0               0D    162
     124     169       0       1       0       0       0       000010001D    163
     124       1       0       3       0       0       0               0D    164
     100     172       0       1       0       0     163       000010001D    165
     100       1       0       2       0       0       0               0D    166
     110     174       0       1       0       0       0       000010001D    167
     110       1       0       2       0       0       0               0D    168
     110     176       0       1       0       0       0       000010001D    169
     110       1       0       2       0       0       0               0D    170
     110     178       0       1       0       0       0       000010001D    171
     110       1       0       1       0       0       0               0D    172
     110     179       0       1       0       0       0       000010001D    173
     110       1       0       2       0       0       0               0D    174
     110     181       0       1       0       0       0       000010001D    175
     110       1       0       2       0       0       0               0D    176
     110     183       0       1       0       0       0       000010001D    177
     110       1       0       2       0       0       0               0D    178
     110     185       0       1       0       0       0       000010001D    179
     110       1       0       1       0       0       0               0D    180
     110     186       0       1       0       0       0       000010001D    181
     110       1       0       1       0       0       0               0D    182
     110     187       0       1       0       0       0       000010001D    183
     110       1       0       1       0       0       0               0D    184
     110     188       0       1       0       0       0       000010001D    185
     110       1       0       1       0       0       0               0D    186
     110     189       0       1       0       0       0       000010001D    187
     110       1       0       2       0       0       0               0D    188
     110     191       0       1       0       0       0       000010001D    189
     110       1       0       2       0       0       0               0D    190
     110     193       0       1       0       0       0       000010001D    191
     110       1       0       2       0       0       0               0D    192
     110     195       0       1       0       0       0       000010001D    193
     110       1       0       2       0       0       0               0D    194
     110     197       0       1       0       0       0       000010001D    195
     110       1       0       2       0       0       0               0D    196
     110     199       0       1       0       0       0       000010001D    197
     110       1       0       2       0       0       0               0D    198
     110     201       0       1       0       0       0       000010001D    199
     110       1       0       2       0       0       0               0D    200
     110     203       0       1       0       0       0       000010001D    201
     110       1       0       2       0       0       0               0D    202
     110     205       0       1       0       0       0       000010001D    203
     110       1       0       2       0       0       0               0D    204
     110     207       0       1       0       0       0       000010001D    205
     110       1       0       2       0       0       0               0D    206
     124     209       0       1       0       0       0       000010001D    207
     124       1       0       2       0       0       0               0D    208
     100     211       0       1       0       0     207       000010001D    209
     100       1       0       2       0       0       0               0D    210
     110     213       0       1       0       0       0       000010001D    211
     110       1       0       1       0       0       0               0D    212
     110     214       0       1       0       0       0       000010001D    213
     110       1       0       2       0       0       0               0D    214
     110     216       0       1       0       0       0       000010001D    215
     110       1       0       2       0       0       0               0D    216
     110     218       0       1       0       0       0       000010001D    217
     110       1       0       2       0       0       0               0D    218
     110     220       0       1       0       0       0       000010001D    219
     110       1       0       1       0       0       0               0D    220
     124     221       0       1       0       0       0       000010001D    221
     124       1       0       1       0       0       0               0D    222
     100     222       0       1       0       0     221       000010001D    223
     100       1       0       2       0       0       0               0D    224
     110     224       0       1       0       0       0       000010001D    225
     110       1       0       1       0       0       0               0D    226
     124     225       0       1       0       0       0       000010001D    227
     124       1       0       3       0       0       0               0D    228
     100     228       0       1       0       0     227       000010001D    229
     100       1       0       2       0       0       0               0D    230
     110     230       0       1       0       0       0       000010001D    231
     110       1       0       2       0       0       0               0D    232
     110     232       0       1       0       0       0       000010001D    233
     110       1       0       2       0       0       0               0D    234
     110     234       0       1       0       0       0       000010001D    235
     110       1       0       2       0       0       0               0D    236
     124     236       0       1       0       0       0       000010001D    237
     124       1       0       3       0       0       0               0D    238
     100     239       0       1       0       0     237       000010001D    239
     100       1       0       2       0       0       0               0D    240
     110     241       0       1       0       0       0       000010001D    241
     110       1       0       2       0       0       0               0D    242
     110     243       0       1       0       0       0       000010001D    243
     110       1       0       2       0       0       0               0D    244
     110     245       0       1       0       0       0       000010001D    245
     110       1       0       1       0       0       0               0D    246
     110     246       0       1       0       0       0       000010001D    247
     110       1       0       1       0       0       0               0D    248
     110     247       0       1       0       0       0       000010001D    249
     110       1       0       1       0       0       0               0D    250
     110     248       0       1       0       0       0       000010001D    251
     110       1       0       2       0       0       0               0D    252
     110     250       0       1       0       0       0       000010001D    253
     110       1       0       2       0       0       0               0D    254
     110     252       0       1       0       0       0       000010001D    255
     110       1       0       2       0       0       0               0D    256
     110     254       0       1       0       0       0       000010001D    257
     110       1       0       2       0       0       0               0D    258
     110     256       0       1       0       0       0       000010001D    259
     110       1       0       2       0       0       0               0D    260
     110     258       0       1       0       0       0       000010001D    261
     110       1       0       2       0       0       0               0D    262
     110     260       0       1       0       0       0       000010001D    263
     110       1       0       2       0       0       0               0D    264
     110     262       0       1       0       0       0       000010001D    265
     110       1       0       1       0       0       0               0D    266
     110     263       0       1       0       0       0       000010001D    267
     110       1       0       1       0       0       0               0D    268
     110     264       0       1       0       0       0       000010001D    269
     110       1       0       1       0       0       0               0D    270
     110     265       0       1       0       0       0       000010001D    271
     110       1       0       1       0       0       0               0D    272
     110     266       0       1       0       0       0       000010001D    273
     110       1       0       2       0       0       0               0D    274
     110     268       0       1       0       0       0       000010001D    275
     110       1       0       2       0       0       0               0D    276
     110     270       0       1       0       0       0       000010001D    277
     110       1       0       2       0       0       0               0D    278
     110     272       0       1       0       0       0       000010001D    279
     110       1       0       2       0       0       0               0D    280
     110     274       0       1       0       0       0       000010001D    281
     110       1       0       2       0       0       0               0D    282
     110     276       0       1       0       0       0       000010001D    283
     110       1       0       1       0       0       0               0D    284
     110     277       0       1       0       0       0       000010001D    285
     110       1       0       1       0       0       0               0D    286
     110     278       0       1       0       0       0       000010001D    287
     110       1       0       1       0       0       0               0D    288
     110     279       0       1       0       0       0       000010001D    289
     110       1       0       1       0       0       0               0D    290
     110     280       0       1       0       0       0       000010001D    291
     110       1       0       1       0       0       0               0D    292
     110     281       0       1       0       0       0       000010001D    293
     110       1       0       1       0       0       0               0D    294
     110     282       0       1       0       0       0       000010001D    295
     110       1       0       1       0       0       0               0D    296
     110     283       0       1       0       0       0       000010001D    297
     110       1       0       1       0       0       0               0D    298
     124     284       0       1       0       0       0       000010001D    299
     124       1       0       1       0       0       0               0D    300
     100     285       0       1       0       0     299       000010001D    301
     100       1       0       2       0       0       0               0D    302
     124     287       0       1       0       0       0       000010001D    303
     124       1       0       2       0       0       0               0D    304
     100     289       0       1       0       0     303       000010001D    305
     100       1       0       2       0       0       0               0D    306
     110     291       0       1       0       0       0       000010001D    307
     110       1       0       2       0       0       0               0D    308
     110     293       0       1       0       0       0       000010001D    309
     110       1       0       2       0       0       0               0D    310
     124     295       0       1       0       0       0       000010001D    311
     124       1       0       2       0       0       0               0D    312
     100     297       0       1       0       0     311       000010001D    313
     100       1       0       2       0       0       0               0D    314
     124     299       0       1       0       0       0       000010001D    315
     124       1       0       2       0       0       0               0D    316
     100     301       0       1       0       0     315       000010001D    317
     100       1       0       2       0       0       0               0D    318
     124     303       0       1       0       0       0       000010001D    319
     124       1       0       2       0       0       0               0D    320
     100     305       0       1       0       0     319       000010001D    321
     100       1       0       2       0       0       0               0D    322
     124     307       0       1       0       0       0       000010001D    323
     124       1       0       2       0       0       0               0D    324
     100     309       0       1       0       0     323       000010001D    325
     100       1       0       2       0       0       0               0D    326
     110     311       0       1       0       0       0       000010001D    327
     110       1       0       2       0       0       0               0D    328
     110     313       0       1       0       0       0       000010001D    329
     110       1       0       2       0       0       0               0D    330
     110     315       0       1       0       0       0       000010001D    331
     110       1       0       2       0       0       0               0D    332
     110     317       0       1       0       0       0       000010001D    333
     110       1       0       2       0       0       0               0D    334
     110     319       0       1       0       0       0       000010001D    335
     110       1       0       2       0       0       0               0D    336
     110     321       0       1       0       0       0       000010001D    337
     110       1       0       2       0       0       0               0D    338
     110     323       0       1       0       0       0       000010001D    339
     110       1       0       2       0       0       0               0D    340
     110     325       0       1       0       0       0       000010001D    341
     110       1       0       2       0       0       0               0D    342
     110     327       0       1       0       0       0       000010001D    343
     110       1       0       2       0       0       0               0D    344
     110     329       0       1       0       0       0       000010001D    345
     110       1       0       2       0       0       0               0D    346
     110     331       0       1       0       0       0       000010001D    347
     110       1       0       2       0       0       0               0D    348
     110     333       0       1       0       0       0       000010001D    349
     110       1       0       2       0       0       0               0D    350
     110     335       0       1       0       0       0       000010001D    351
     110       1       0       2       0       0       0               0D    352
     110     337       0       1       0       0       0       000010001D    353
     110       1       0       2       0       0       0               0D    354
     110     339       0       1       0       0       0       000010001D    355
     110       1       0       2       0       0       0               0D    356
     110     341       0       1       0       0       0       000010001D    357
     110       1       0       2       0       0       0               0D    358
     110     343       0       1       0       0       0       000010001D    359
     110       1       0       2       0       0       0               0D    360
     110     345       0       1       0       0       0       000010001D    361
     110       1       0       2       0       0       0               0D    362
     110     347       0       1       0       0       0       000010001D    363
     110       1       0       2       0       0       0               0D    364
     110     349       0       1       0       0       0       000010001D    365
     110       1       0       1       0       0       0               0D    366
     110     350       0       1       0       0       0       000010001D    367
     110       1       0       2       0       0       0               0D    368
     110     352       0       1       0       0       0       000010001D    369
     110       1       0       2       0       0       0               0D    370
     110     354       0       1       0       0       0       000010001D    371
     110       1       0       2       0       0       0               0D    372
     110     356       0       1       0       0       0       000010001D    373
     110       1       0       2       0       0       0               0D    374
     110     358       0       1       0       0       0       000010001D    375
     110       1       0       2       0       0       0               0D    376
     110     360       0       1       0       0       0       000010001D    377
     110       1       0       1       0       0       0               0D    378
     110     361       0       1       0       0       0       000010001D    379
     110       1       0       1       0       0       0               0D    380
     504     362       0       1       0       0       0       000010001D    381
     504       1       0      43       1       0       0               0D    382
     508     405       0       1       0       0       0       000010001D    383
     508       1       0       1       1       0       0               0D    384
     510     406       0       1       0       0       0       000010001D    385
     510       1      -1       1       1       0       0               0D    386
     314     407       0       1       0       0       0       000010001D    387
     314       1       0       2       0       0       0               0D    388
     116     409       0       1       0       0       0       000010001D    389
     116       1       0       1       0       0       0               0D    390
     123     410       0       1       0       0       0       000010201D    391
     123       1       0       1       0       0       0               0D    392
     123     411       0       1       0       0       0       000010201D    393
     123       1       0       1       0       0       0               0D    394
     190     412       0       1       0       0       0       000010001D    395
     190       1       0       1       1       0       0               0D    396
     508     413       0       1       0       0       0       000010001D    397
     508       1       0       1       1       0       0               0D    398
     510     414       0       1       0       0       0       000010001D    399
     510       1    -387       1       1       0       0               0D    400
     314     415       0       1       0       0       0       000010001D    401
     314       1       0       2       0       0       0               0D    402
     116     417       0       1       0       0       0       000010001D    403
     116       1       0       1       0       0       0               0D    404
     123     418       0       1       0       0       0       000010201D    405
     123       1       0       1       0       0       0               0D    406
     123     419       0       1       0       0       0       000010201D    407
     123       1       0       1       0       0       0               0D    408
     190     420       0       1       0       0       0       000010001D    409
     190       1       0       1       1       0       0               0D    410
     508     421       0       1       0       0       0       000010001D    411
     508       1       0       1       1       0       0               0D    412
     508     422       0       1       0       0       0       000010001D    413
     508       1       0       1       1       0       0               0D    414
     510     423       0       1       0       0       0       000010001D    415
     510       1    -401       1       1       0       0               0D    416
     314     424       0       1       0       0       0       000010001D    417
     314       1       0       2       0       0       0               0D    418
     116     426       0       1       0       0       0       000010001D    419
     116       1       0       1       0       0       0               0D    420
     123     427       0       1       0       0       0       000010201D    421
     123       1       0       1       0       0       0               0D    422
     123     428       0       1       0       0       0       000010201D    423
     123       1       0       1       0       0       0               0D    424
     190     429       0       1       0       0       0       000010001D    425
     190       1       0       1       1       0       0               0D    426
     508     430       0       1       0       0       0       000010001D    427
     508       1       0       1       1       0       0               0D    428
     510     431       0       1       0       0       0       000010001D    429
     510       1    -417       1       1       0       0               0D    430
     314     432       0       1       0       0       0       000010001D    431
     314       1       0       2       0       0       0               0D    432
     116     434       0       1       0       0       0       000010001D    433
     116       1       0       1       0       0       0               0D    434
     123     435       0       1       0       0       0       000010201D    435
     123       1       0       1       0       0       0               0D    436
     123     436       0       1       0       0       0       000010201D    437
     123       1       0       1       0       0       0               0D    438
     190     437       0       1       0       0       0       000010001D    439
     190       1       0       1       1       0       0               0D    440
     508     438       0       1       0       0       0       000010001D    441
     508       1       0       1       1       0       0               0D    442
     508     439       0       1       0       0       0       000010001D    443
     508       1       0       1       1       0       0               0D    444
     510     440       0       1       0       0       0       000010001D    445
     510       1    -431       1       1       0       0               0D    446
     314     441       0       1       0       0       0       000010001D    447
     314       1       0       2       0       0       0               0D    448
     116     443       0       1       0       0       0       000010001D    449
     116       1       0       1       0       0       0               0D    450
     123     444       0       1       0       0       0       000010201D    451
     123       1       0       1       0       0       0               0D    452
     123     445       0       1       0       0       0       000010201D    453
     123       1       0       1       0       0       0               0D    454
     190     446       0       1       0       0       0       000010001D    455
     190       1       0       1       1       0       0               0D    456
     508     447       0       1       0       0       0       000010001D    457
     508       1       0       1       1       0       0               0D    458
     510     448       0       1       0       0       0       000010001D    459
     510       1    -447       1       1       0       0               0D    460
     314     449       0       1       0       0       0       000010001D    461
     314       1       0       2       0       0       0               0D    462
     116     451       0       1       0       0       0       000010001D    463
     116       1       0       1       0       0       0               0D    464
     123     452       0       1       0       0       0       000010201D    465
     123       1       0       1       0       0       0               0D    466
     123     453       0       1       0       0       0       000010201D    467
     123       1       0       1       0       0       0               0D    468
     190     454       0       1       0       0       0       000010001D    469
     190       1       0       1       1       0       0               0D    470
     508     455       0       1       0       0       0       000010001D    471
     508       1       0       1       1       0       0               0D    472
     510     456       0       1       0       0       0       000010001D    473
     510       1    -461       1       1       0       0               0D    474
     314     457       0       1       0       0       0       000010001D    475
     314       1       0       2       0       0       0               0D    476
     116     459       0       1       0       0       0       000010001D    477
     116       1       0       1       0       0       0               0D    478
     123     460       0       1       0       0       0       000010201D    479
     123       1       0       1       0       0       0               0D    480
     123     461       0       1       0       0       0       000010201D    481
     123       1       0       1       0       0       0               0D    482
     190     462       0       1       0       0       0       000010001D    483
     190       1       0       1       1       0       0               0D    484
     508     463       0       1       0       0       0       000010001D    485
     508       1       0       1       1       0       0               0D    486
     510     464       0       1       0       0       0       000010001D    487
     510       1    -475       1       1       0       0               0D    488
     314     465       0       1       0       0       0       000010001D    489
     314       1       0       2       0       0       0               0D    490
     116     467       0       1       0       0       0       000010001D    491
     116       1       0       1       0       0       0               0D    492
     123     468       0       1       0       0       0       000010201D    493
     123       1       0       1       0       0       0               0D    494
     123     469       0       1       0       0       0       000010201D    495
     123       1       0       1       0       0       0               0D    496
     190     470       0       1       0       0       0       000010001D    497
     190       1       0       1       1       0       0               0D    498
     508     471       0       1       0       0       0       000010001D    499
     508       1       0       3       1       0       0               0D    500
     510     474       0       1       0       0       0       000010001D    501
     510       1    -489       1       1       0       0               0D    502
     314     475       0       1       0       0       0       000010001D    503
     314       1       0       2       0       0       0               0D    504
     116     477       0       1       0       0       0       000010001D    505
     116       1       0       1       0       0       0               0D    506
     123     478       0       1       0       0       0       000010201D    507
     123       1       0       1       0       0       0               0D    508
     123     479       0       1       0       0       0       000010201D    509
     123       1       0       1       0       0       0               0D    510
     190     480       0       1       0       0       0       000010001D    511
     190       1       0       1       1       0       0               0D    512
     508     481       0       1       0       0       0       000010001D    513
     508       1       0       2       1       0       0               0D    514
     510     483       0       1       0       0       0       000010001D    515
     510       1    -503       1       1       0       0               0D    516
     314     484       0       1       0       0       0       000010001D    517
     314       1       0       2       0       0       0               0D    518
     116     486       0       1       0       0       0       000010001D    519
     116       1       0       1       0       0       0               0D    520
     123     487       0       1       0       0       0       000010201D    521
     123       1       0       1       0       0       0               0D    522
     123     488       0       1       0       0       0       000010201D    523
     123       1       0       1       0       0       0               0D    524
     190     489       0       1       0       0       0       000010001D    525
     190       1       0       1       1       0       0               0D    526
     508     490       0       1       0       0       0       000010001D    527
     508       1       0       3       1       0       0               0D    528
     510     493       0       1       0       0       0       000010001D    529
     510       1    -517       1       1       0       0               0D    530
     314     494       0       1       0       0       0       000010001D    531
     314       1       0       2       0       0       0               0D    532
     116     496       0       1       0       0       0       000010001D    533
     116       1       0       1       0       0       0               0D    534
     123     497       0       1       0       0       0       000010201D    535
     123       1       0       1       0       0       0               0D    536
     123     498       0       1       0       0       0       000010201D    537
     123       1       0       1       0       0       0               0D    538
     190     499       0       1       0       0       0       000010001D    539
     190       1       0       1       1       0       0               0D    540
     508     500       0       1       0       0       0       000010001D    541
     508       1       0       1       1       0       0               0D    542
     510     501       0       1       0       0       0       000010001D    543
     510       1    -531       1       1       0       0               0D    544
     314     502       0       1       0       0       0       000010001D    545
     314       1       0       2       0       0       0               0D    546
     116     504       0       1       0       0       0       000010001D    547
     116       1       0       1       0       0       0               0D    548
     123     505       0       1       0       0       0       000010201D    549
     123       1       0       1       0       0       0               0D    550
     123     506       0       1       0       0       0       000010201D    551
     123       1       0       1       0       0       0               0D    552
     190     507       0       1       0       0       0       000010001D    553
     190       1       0       1       1       0       0               0D    554
     508     508       0       1       0       0       0       000010001D    555
     508       1       0       2       1       0       0               0D    556
     510     510       0       1       0       0       0       000010001D    557
     510       1    -545       1       1       0       0               0D    558
     314     511       0       1       0       0       0       000010001D    559
     314       1       0       2       0       0       0               0D    560
     116     513       0       1       0       0       0       000010001D    561
     116       1       0       1       0       0       0               0D    562
     123     514       0       1       0       0       0       000010201D    563
     123       1       0       1       0       0       0               0D    564
     123     515       0       1       0       0       0       000010201D    565
     123       1       0       1       0       0       0               0D    566
     192     516       0       1       0       0       0       000010001D    567
     192       1       0       1       1       0       0               0D    568
     508     517       0       1       0       0       0       000010001D    569
     508       1       0       2       1       0       0               0D    570
     510     519       0       1       0       0       0       000010001D    571
     510       1    -559       1       1       0       0               0D    572
     314     520       0       1       0       0       0       000010001D    573
     314       1       0       2       0       0       0               0D    574
     116     522       0       1       0       0       0       000010001D    575
     116       1       0       1       0       0       0               0D    576
     123     523       0       1       0       0       0       000010201D    577
     123       1       0       1       0       0       0               0D    578
     123     524       0       1       0       0       0       000010201D    579
     123       1       0       1       0       0       0               0D    580
     190     525       0       1       0       0       0       000010001D    581
     190       1       0       1       1       0       0               0D    582
     508     526       0       1       0       0       0       000010001D    583
     508       1       0       1       1       0       0               0D    584
     510     527       0       1       0       0       0       000010001D    585
     510       1    -573       1       1       0       0               0D    586
     314     528       0       1       0       0       0       000010001D    587
     314       1       0       2       0       0       0               0D    588
     116     530       0       1       0       0       0       000010001D    589
     116       1       0       1       0       0       0               0D    590
     123     531       0       1       0       0       0       000010201D    591
     123       1       0       1       0       0       0               0D    592
     123     532       0       1       0       0       0       000010201D    593
     123       1       0       1       0       0       0               0D    594
     190     533       0       1       0       0       0       000010001D    595
     190       1       0       1       1       0       0               0D    596
     508     534       0       1       0       0       0       000010001D    597
     508       1       0       1       1       0       0               0D    598
     510     535       0       1       0       0       0       000010001D    599
     510       1    -587       1       1       0       0               0D    600
     314     536       0       1       0       0       0       000010001D    601
     314       1       0       2       0       0       0               0D    602
     116     538       0       1       0       0       0       000010001D    603
     116       1       0       1       0       0       0               0D    604
     123     539       0       1       0       0       0       000010201D    605
     123       1       0       1       0       0       0               0D    606
     123     540       0       1       0       0       0       000010201D    607
     123       1       0       1       0       0       0               0D    608
     190     541       0       1       0       0       0       000010001D    609
     190       1       0       1       1       0       0               0D    610
     508     542       0       1       0       0       0       000010001D    611
     508       1       0       1       1       0       0               0D    612
     508     543       0       1       0       0       0       000010001D    613
     508       1       0       1       1       0       0               0D    614
     510     544       0       1       0       0       0       000010001D    615
     510       1    -601       1       1       0       0               0D    616
     314     545       0       1       0       0       0       000010001D    617
     314       1       0       2       0       0       0               0D    618
     116     547       0       1       0       0       0       000010001D    619
     116       1       0       1       0       0       0               0D    620
     123     548       0       1       0       0       0       000010201D    621
     123       1       0       1       0       0       0               0D    622
     123     549       0       1       0       0       0       000010201D    623
     123       1       0       1       0       0       0               0D    624
     190     550       0       1       0       0       0       000010001D    625
     190       1       0       1       1       0       0               0D    626
     508     551       0       1       0       0       0       000010001D    627
     508       1       0       1       1       0       0               0D    628
     510     552       0       1       0       0       0       000010001D    629
     510       1    -617       1       1       0       0               0D    630
     314     553       0       1       0       0       0       000010001D    631
     314       1       0       2       0       0       0               0D    632
     116     555       0       1       0       0       0       000010001D    633
     116       1       0       1       0       0       0               0D    634
     123     556       0       1       0       0       0       000010201D    635
     123       1       0       1       0       0       0               0D    636
     123     557       0       1       0       0       0       000010201D    637
     123       1       0       1       0       0       0               0D    638
     190     558       0       1       0       0       0       000010001D    639
     190       1       0       1       1       0       0               0D    640
     508     559       0       1       0       0       0       000010001D    641
     508       1       0       1       1       0       0               0D    642
     510     560       0       1       0       0       0       000010001D    643
     510       1    -631       1       1       0       0               0D    644
     314     561       0       1       0       0       0       000010001D    645
     314       1       0       2       0       0       0               0D    646
     116     563       0       1       0       0       0       000010001D    647
     116       1       0       1       0       0       0               0D    648
     123     564       0       1       0       0       0       000010201D    649
     123       1       0       1       0       0       0               0D    650
     123     565       0       1       0       0       0       000010201D    651
     123       1       0       1       0       0       0               0D    652
     192     566       0       1       0       0       0       000010001D    653
     192       1       0       1       1       0       0               0D    654
     508     567       0       1       0       0       0       000010001D    655
     508       1       0       2       1       0       0               0D    656
     510     569       0       1       0       0       0       000010001D    657
     510       1    -645       1       1       0       0               0D    658
     314     570       0       1       0       0       0       000010001D    659
     314       1       0       2       0       0       0               0D    660
     116     572       0       1       0       0       0       000010001D    661
     116       1       0       1       0       0       0               0D    662
     123     573       0       1       0       0       0       000010201D    663
     123       1       0       1       0       0       0               0D    664
     123     574       0       1       0       0       0       000010201D    665
     123       1       0       1       0       0       0               0D    666
     190     575       0       1       0       0       0       000010001D    667
     190       1       0       1       1       0       0               0D    668
     508     576       0       1       0       0       0       000010001D    669
     508       1       0       1       1       0       0               0D    670
     510     577       0       1       0       0       0       000010001D    671
     510       1    -659       1       1       0       0               0D    672
     314     578       0       1       0       0       0       000010001D    673
     314       1       0       2       0       0       0               0D    674
     116     580       0       1       0       0       0       000010001D    675
     116       1       0       1       0       0       0               0D    676
     123     581       0       1       0       0       0       000010201D    677
     123       1       0       1       0       0       0               0D    678
     123     582       0       1       0       0       0       000010201D    679
     123       1       0       1       0       0       0               0D    680
     190     583       0       1       0       0       0       000010001D    681
     190       1       0       1       1       0       0               0D    682
     508     584       0       1       0       0       0       000010001D    683
     508       1       0       1       1       0       0               0D    684
     508     585       0       1       0       0       0       000010001D    685
     508       1       0       6       1       0       0               0D    686
     510     591       0       1       0       0       0       000010001D    687
     510       1    -673       1       1       0       0               0D    688
     314     592       0       1       0       0       0       000010001D    689
     314       1       0       2       0       0       0               0D    690
     116     594       0       1       0       0       0       000010001D    691
     116       1       0       1       0       0       0               0D    692
     123     595       0       1       0       0       0       000010201D    693
     123       1       0       1       0       0       0               0D    694
     123     596       0       1       0       0       0       000010201D    695
     123       1       0       1       0       0       0               0D    696
     190     597       0       1       0       0       0       000010001D    697
     190       1       0       1       1       0       0               0D    698
     508     598       0       1       0       0       0       000010001D    699
     508       1       0       1       1       0       0               0D    700
     510     599       0       1       0       0       0       000010001D    701
     510       1    -689       1       1       0       0               0D    702
     314     600       0       1       0       0       0       000010001D    703
     314       1       0       2       0       0       0               0D    704
     116     602       0       1       0       0       0       000010001D    705
     116       1       0       1       0       0       0               0D    706
     123     603       0       1       0       0       0       000010201D    707
     123       1       0       1       0       0       0               0D    708
     123     604       0       1       0       0       0       000010201D    709
     123       1       0       1       0       0       0               0D    710
     190     605       0       1       0       0       0       000010001D    711
     190       1       0       1       1       0       0               0D    712
     508     606       0       1       0       0       0       000010001D    713
     508       1       0       2       1       0       0               0D    714
     510     608       0       1       0       0       0       000010001D    715
     510       1    -703       1       1       0       0               0D    716
     314     609       0       1       0       0       0       000010001D    717
     314       1       0       2       0       0       0               0D    718
     116     611       0       1       0       0       0       000010001D    719
     116       1       0       1       0       0       0               0D    720
     123     612       0       1       0       0       0       000010201D    721
     123       1       0       1       0       0       0               0D    722
     123     613       0       1       0       0       0       000010201D    723
     123       1       0       1       0       0       0               0D    724
     190     614       0       1       0       0       0       000010001D    725
     190       1       0       1       1       0       0               0D    726
     508     615       0       1       0       0       0       000010001D    727
     508       1       0       1       1       0       0               0D    728
     510     616       0       1       0       0       0       000010001D    729
     510       1    -717       1       1       0       0               0D    730
     314     617       0       1       0       0       0       000010001D    731
     314       1       0       2       0       0       0               0D    732
     116     619       0       1       0       0       0       000010001D    733
     116       1       0       1       0       0       0               0D    734
     123     620       0       1       0       0       0       000010201D    735
     123       1       0       1       0       0       0               0D    736
     123     621       0       1       0       0       0       000010201D    737
     123       1       0       1       0       0       0               0D    738
     192     622       0       1       0       0       0       000010001D    739
     192       1       0       1       1       0       0               0D    740
     508     623       0       1       0       0       0       000010001D    741
     508       1       0       2       1       0       0               0D    742
     510     625       0       1       0       0       0       000010001D    743
     510       1    -731       1       1       0       0               0D    744
     314     626       0       1       0       0       0       000010001D    745
     314       1       0       2       0       0       0               0D    746
     116     628       0       1       0       0       0       000010001D    747
     116       1       0       1       0       0       0               0D    748
     123     629       0       1       0       0       0       000010201D    749
     123       1       0       1       0       0       0               0D    750
     123     630       0       1       0       0       0       000010201D    751
     123       1       0       1       0       0       0               0D    752
     190     631       0       1       0       0       0       000010001D    753
     190       1       0       1       1       0       0               0D    754
     508     632       0       1       0       0       0       000010001D    755
     508       1       0       1       1       0       0               0D    756
     510     633       0       1       0       0       0       000010001D    757
     510       1    -745       1       1       0       0               0D    758
     314     634       0       1       0       0       0       000010001D    759
     314       1       0       2       0       0       0               0D    760
     116     636       0       1       0       0       0       000010001D    761
     116       1       0       1       0       0       0               0D    762
     123     637       0       1       0       0       0       000010201D    763
     123       1       0       1       0       0       0               0D    764
     123     638       0       1       0       0       0       000010201D    765
     123       1       0       1       0       0       0               0D    766
     190     639       0       1       0       0       0       000010001D    767
     190       1       0       1       1       0       0               0D    768
     508     640       0       1       0       0       0       000010001D    769
     508       1       0       1       1       0       0               0D    770
     510     641       0       1       0       0       0       000010001D    771
     510       1    -759       1       1       0       0               0D    772
     314     642       0       1       0       0       0       000010001D    773
     314       1       0       2       0       0       0               0D    774
     116     644       0       1       0       0       0       000010001D    775
     116       1       0       1       0       0       0               0D    776
     123     645       0       1       0       0       0       000010201D    777
     123       1       0       1       0       0       0               0D    778
     123     646       0       1       0       0       0       000010201D    779
     123       1       0       1       0       0       0               0D    780
     190     647       0       1       0       0       0       000010001D    781
     190       1       0       1       1       0       0               0D    782
     508     648       0       1       0       0       0       000010001D    783
     508       1       0       1       1       0       0               0D    784
     510     649       0       1       0       0       0       000010001D    785
     510       1    -773       1       1       0       0               0D    786
     314     650       0       1       0       0       0       000010001D    787
     314       1       0       2       0       0       0               0D    788
     116     652       0       1       0       0       0       000010001D    789
     116       1       0       1       0       0       0               0D    790
     123     653       0       1       0       0       0       000010201D    791
     123       1       0       1       0       0       0               0D    792
     123     654       0       1       0       0       0       000010201D    793
     123       1       0       1       0       0       0               0D    794
     190     655       0       1       0       0       0       000010001D    795
     190       1       0       1       1       0       0               0D    796
     508     656       0       1       0       0       0       000010001D    797
     508       1       0       1       1       0       0               0D    798
     510     657       0       1       0       0       0       000010001D    799
     510       1    -787       1       1       0       0               0D    800
     314     658       0       1       0       0       0       000010001D    801
     314       1       0       2       0       0       0               0D    802
     116     660       0       1       0       0       0       000010001D    803
     116       1       0       1       0       0       0               0D    804
     123     661       0       1       0       0       0       000010201D    805
     123       1       0       1       0       0       0               0D    806
     123     662       0       1       0       0       0       000010201D    807
     123       1       0       1       0       0       0               0D    808
     190     663       0       1       0       0       0       000010001D    809
     190       1       0       1       1       0       0               0D    810
     508     664       0       1       0       0       0       000010001D    811
     508       1       0       1       1       0       0               0D    812
     510     665       0       1       0       0       0       000010001D    813
     510       1    -801       1       1       0       0               0D    814
     314     666       0       1       0       0       0       000010001D    815
     314       1       0       2       0       0       0               0D    816
     116     668       0       1       0       0       0       000010001D    817
     116       1       0       1       0       0       0               0D    818
     123     669       0       1       0       0       0       000010201D    819
     123       1       0       1       0       0       0               0D    820
     123     670       0       1       0       0       0       000010201D    821
     123       1       0       1       0       0       0               0D    822
     190     671       0       1       0       0       0       000010001D    823
     190       1       0       1       1       0       0               0D    824
     508     672       0       1       0       0       0       000010001D    825
     508       1       0       1       1       0       0               0D    826
     508     673       0       1       0       0       0       000010001D    827
     508       1       0       1       1       0       0               0D    828
     510     674       0       1       0       0       0       000010001D    829
     510       1    -815       1       1       0       0               0D    830
     314     675       0       1       0       0       0       000010001D    831
     314       1       0       2       0       0       0               0D    832
     116     677       0       1       0       0       0       000010001D    833
     116       1       0       1       0       0       0               0D    834
     123     678       0       1       0       0       0       000010201D    835
     123       1       0       1       0       0       0               0D    836
     123     679       0       1       0       0       0       000010201D    837
     123       1       0       1       0       0       0               0D    838
     190     680       0       1       0       0       0       000010001D    839
     190       1       0       1       1       0       0               0D    840
     508     681       0       1       0       0       0       000010001D    841
     508       1       0       1       1       0       0               0D    842
     510     682       0       1       0       0       0       000010001D    843
     510       1    -831       1       1       0       0               0D    844
     314     683       0       1       0       0       0       000010001D    845
     314       1       0       2       0       0       0               0D    846
     116     685       0       1       0       0       0       000010001D    847
     116       1       0       1       0       0       0               0D    848
     123     686       0       1       0       0       0       000010201D    849
     123       1       0       1       0       0       0               0D    850
     123     687       0       1       0       0       0       000010201D    851
     123       1       0       1       0       0       0               0D    852
     190     688       0       1       0       0       0       000010001D    853
     190       1       0       1       1       0       0               0D    854
     508     689       0       1       0       0       0       000010001D    855
     508       1       0       1       1       0       0               0D    856
     510     690       0       1       0       0       0       000010001D    857
     510       1    -845       1       1       0       0               0D    858
     314     691       0       1       0       0       0       000010001D    859
     314       1       0       2       0       0       0               0D    860
     116     693       0       1       0       0       0       000010001D    861
     116       1       0       1       0       0       0               0D    862
     123     694       0       1       0       0       0       000010201D    863
     123       1       0       1       0       0       0               0D    864
     123     695       0       1       0       0       0       000010201D    865
     123       1       0       1       0       0       0               0D    866
     190     696       0       1       0       0       0       000010001D    867
     190       1       0       1       1       0       0               0D    868
     508     697       0       1       0       0       0       000010001D    869
     508       1       0       1       1       0       0               0D    870
     510     698       0       1       0       0       0       000010001D    871
     510       1    -859       1       1       0       0               0D    872
     314     699       0       1       0       0       0       000010001D    873
     314       1       0       2       0       0       0               0D    874
     116     701       0       1       0       0       0       000010001D    875
     116       1       0       1       0       0       0               0D    876
     123     702       0       1       0       0       0       000010201D    877
     123       1       0       1       0       0       0               0D    878
     123     703       0       1       0       0       0       000010201D    879
     123       1       0       1       0       0       0               0D    880
     190     704       0       1       0       0       0       000010001D    881
     190       1       0       1       1       0       0               0D    882
     508     705       0       1       0       0       0       000010001D    883
     508       1       0       1       1       0       0               0D    884
     510     706       0       1       0       0       0       000010001D    885
     510       1    -873       1       1       0       0               0D    886
     314     707       0       1       0       0       0       000010001D    887
     314       1       0       2       0       0       0               0D    888
     116     709       0       1       0       0       0       000010001D    889
     116       1       0       1       0       0       0               0D    890
     123     710       0       1       0       0       0       000010201D    891
     123       1       0       1       0       0       0               0D    892
     123     711       0       1       0       0       0       000010201D    893
     123       1       0       1       0       0       0               0D    894
     190     712       0       1       0       0       0       000010001D    895
     190       1       0       1       1       0       0               0D    896
     508     713       0       1       0       0       0       000010001D    897
     508       1       0       2       1       0       0               0D    898
     510     715       0       1       0       0       0       000010001D    899
     510       1    -887       1       1       0       0               0D    900
     314     716       0       1       0       0       0       000010001D    901
     314       1       0       2       0       0       0               0D    902
     116     718       0       1       0       0       0       000010001D    903
     116       1       0       1       0       0       0               0D    904
     123     719       0       1       0       0       0       000010201D    905
     123       1       0       1       0       0       0               0D    906
     123     720       0       1       0       0       0       000010201D    907
     123       1       0       1       0       0       0               0D    908
     190     721       0       1       0       0       0       000010001D    909
     190       1       0       1       1       0       0               0D    910
     508     722       0       1       0       0       0       000010001D    911
     508       1       0       1       1       0       0               0D    912
     510     723       0       1       0       0       0       000010001D    913
     510       1    -901       1       1       0       0               0D    914
     314     724       0       1       0       0       0       000010001D    915
     314       1       0       2       0       0       0               0D    916
     116     726       0       1       0       0       0       000010001D    917
     116       1       0       1       0       0       0               0D    918
     123     727       0       1       0       0       0       000010201D    919
     123       1       0       1       0       0       0               0D    920
     123     728       0       1       0       0       0       000010201D    921
     123       1       0       1       0       0       0               0D    922
     190     729       0       1       0       0       0       000010001D    923
     190       1       0       1       1       0       0               0D    924
     508     730       0       1       0       0       0       000010001D    925
     508       1       0       1       1       0       0               0D    926
     510     731       0       1       0       0       0       000010001D    927
     510       1    -915       1       1       0       0               0D    928
     314     732       0       1       0       0       0       000010001D    929
     314       1       0       2       0       0       0               0D    930
     116     734       0       1       0       0       0       000010001D    931
     116       1       0       1       0       0       0               0D    932
     123     735       0       1       0       0       0       000010201D    933
     123       1       0       1       0       0       0               0D    934
     123     736       0       1       0       0       0       000010201D    935
     123       1       0       1       0       0       0               0D    936
     190     737       0       1       0       0       0       000010001D    937
     190       1       0       1       1       0       0               0D    938
     508     738       0       1       0       0       0       000010001D    939
     508       1       0       2       1       0       0               0D    940
     510     740       0       1       0       0       0       000010001D    941
     510       1    -929       1       1       0       0               0D    942
     314     741       0       1       0       0       0       000010001D    943
     314       1       0       2       0       0       0               0D    944
     116     743       0       1       0       0       0       000010001D    945
     116       1       0       1       0       0       0               0D    946
     123     744       0       1       0       0       0       000010201D    947
     123       1       0       1       0       0       0               0D    948
     123     745       0       1       0       0       0       000010201D    949
     123       1       0       1       0       0       0               0D    950
     190     746       0       1       0       0       0       000010001D    951
     190       1       0       1       1       0       0               0D    952
     508     747       0       1       0       0       0       000010001D    953
     508       1       0       3       1       0       0               0D    954
     510     750       0       1       0       0       0       000010001D    955
     510       1    -943       1       1       0       0               0D    956
     314     751       0       1       0       0       0       000010001D    957
     314       1       0       2       0       0       0               0D    958
     116     753       0       1       0       0       0       000010001D    959
     116       1       0       1       0       0       0               0D    960
     123     754       0       1       0       0       0       000010201D    961
     123       1       0       1       0       0       0               0D    962
     123     755       0       1       0       0       0       000010201D    963
     123       1       0       1       0       0       0               0D    964
     190     756       0       1       0       0       0       000010001D    965
     190       1       0       1       1       0       0               0D    966
     508     757       0       1       0       0       0       000010001D    967
     508       1       0       1       1       0       0               0D    968
     510     758       0       1       0       0       0       000010001D    969
     510       1    -957       1       1       0       0               0D    970
     314     759       0       1       0       0       0       000010001D    971
     314       1       0       2       0       0       0               0D    972
     116     761       0       1       0       0       0       000010001D    973
     116       1       0       1       0       0       0               0D    974
     123     762       0       1       0       0       0       000010201D    975
     123       1       0       1       0       0       0               0D    976
     123     763       0       1       0       0       0       000010201D    977
     123       1       0       1       0       0       0               0D    978
     192     764       0       1       0       0       0       000010001D    979
     192       1       0       1       1       0       0               0D    980
     508     765       0       1       0       0       0       000010001D    981
     508       1       0       2       1       0       0               0D    982
     510     767       0       1       0       0       0       000010001D    983
     510       1    -971       1       1       0       0               0D    984
     314     768       0       1       0       0       0       000010001D    985
     314       1       0       2       0       0       0               0D    986
     116     770       0       1       0       0       0       000010001D    987
     116       1       0       1       0       0       0               0D    988
     123     771       0       1       0       0       0       000010201D    989
     123       1       0       1       0       0       0               0D    990
     123     772       0       1       0       0       0       000010201D    991
     123       1       0       1       0       0       0               0D    992
     190     773       0       1       0       0       0       000010001D    993
     190       1       0       1       1       0       0               0D    994
     508     774       0       1       0       0       0       000010001D    995
     508       1       0       1       1       0       0               0D    996
     510     775       0       1       0       0       0       000010001D    997
     510       1    -985       1       1       0       0               0D    998
     314     776       0       1       0       0       0       000010001D    999
     314       1       0       2       0       0       0               0D   1000
     116     778       0       1       0       0       0       000010001D   1001
     116       1       0       1       0       0       0               0D   1002
     123     779       0       1       0       0       0       000010201D   1003
     123       1       0       1       0       0       0               0D   1004
     123     780       0       1       0       0       0       000010201D   1005
     123       1       0       1       0       0       0               0D   1006
     190     781       0       1       0       0       0       000010001D   1007
     190       1       0       1       1       0       0               0D   1008
     508     782       0       1       0       0       0       000010001D   1009
     508       1       0       1       1       0       0               0D   1010
     510     783       0       1       0       0       0       000010001D   1011
     510       1    -999       1       1       0       0               0D   1012
     314     784       0       1       0       0       0       000010001D   1013
     314       1       0       2       0       0       0               0D   1014
     116     786       0       1       0       0       0       000010001D   1015
     116       1       0       1       0       0       0               0D   1016
     123     787       0       1       0       0       0       000010201D   1017
     123       1       0       1       0       0       0               0D   1018
     123     788       0       1       0       0       0       000010201D   1019
     123       1       0       1       0       0       0               0D   1020
     190     789       0       1       0       0       0       000010001D   1021
     190       1       0       1       1       0       0               0D   1022
     508     790       0       1       0       0       0       000010001D   1023
     508       1       0       1       1       0       0               0D   1024
     510     791       0       1       0       0       0       000010001D   1025
     510       1   -1013       1       1       0       0               0D   1026
     314     792       0       1       0       0       0       000010001D   1027
     314       1       0       2       0       0       0               0D   1028
     116     794       0       1       0       0       0       000010001D   1029
     116       1       0       1       0       0       0               0D   1030
     123     795       0       1       0       0       0       000010201D   1031
     123       1       0       1       0       0       0               0D   1032
     123     796       0       1       0       0       0       000010201D   1033
     123       1       0       1       0       0       0               0D   1034
     190     797       0       1       0       0       0       000010001D   1035
     190       1       0       1       1       0       0               0D   1036
     508     798       0       1       0       0       0       000010001D   1037
     508       1       0       1       1       0       0               0D   1038
     510     799       0       1       0       0       0       000010001D   1039
     510       1   -1027       1       1       0       0               0D   1040
     314     800       0       1       0       0       0       000010001D   1041
     314       1       0       2       0       0       0               0D   1042
     116     802       0       1       0       0       0       000010001D   1043
     116       1       0       1       0       0       0               0D   1044
     123     803       0       1       0       0       0       000010201D   1045
     123       1       0       1       0       0       0               0D   1046
     123     804       0       1       0       0       0       000010201D   1047
     123       1       0       1       0       0       0               0D   1048
     190     805       0       1       0       0       0       000010001D   1049
     190       1       0       1       1       0       0               0D   1050
     508     806       0       1       0       0       0       000010001D   1051
     508       1       0       2       1       0       0               0D   1052
     510     808       0       1       0       0       0       000010001D   1053
     510       1   -1041       1       1       0       0               0D   1054
     314     809       0       1       0       0       0       000010001D   1055
     314       1       0       2       0       0       0               0D   1056
     116     811       0       1       0       0       0       000010001D   1057
     116       1       0       1       0       0       0               0D   1058
     123     812       0       1       0       0       0       000010201D   1059
     123       1       0       1       0       0       0               0D   1060
     123     813       0       1       0       0       0       000010201D   1061
     123       1       0       1       0       0       0               0D   1062
     190     814       0       1       0       0       0       000010001D   1063
     190       1       0       1       1       0       0               0D   1064
     508     815       0       1       0       0       0       000010001D   1065
     508       1       0       1       1       0       0               0D   1066
     510     816       0       1       0       0       0       000010001D   1067
     510       1   -1055       1       1       0       0               0D   1068
     314     817       0       1       0       0       0       000010001D   1069
     314       1       0       2       0       0       0               0D   1070
     116     819       0       1       0       0       0       000010001D   1071
     116       1       0       1       0       0       0               0D   1072
     123     820       0       1       0       0       0       000010201D   1073
     123       1       0       1       0       0       0               0D   1074
     123     821       0       1       0       0       0       000010201D   1075
     123       1       0       1       0       0       0               0D   1076
     190     822       0       1       0       0       0       000010001D   1077
     190       1       0       1       1       0       0               0D   1078
     508     823       0       1       0       0       0       000010001D   1079
     508       1       0       1       1       0       0               0D   1080
     510     824       0       1       0       0       0       000010001D   1081
     510       1   -1069       1       1       0       0               0D   1082
     314     825       0       1       0       0       0       000010001D   1083
     314       1       0       2       0       0       0               0D   1084
     116     827       0       1       0       0       0       000010001D   1085
     116       1       0       1       0       0       0               0D   1086
     123     828       0       1       0       0       0       000010201D   1087
     123       1       0       1       0       0       0               0D   1088
     123     829       0       1       0       0       0       000010201D   1089
     123       1       0       1       0       0       0               0D   1090
     190     830       0       1       0       0       0       000010001D   1091
     190       1       0       1       1       0       0               0D   1092
     508     831       0       1       0       0       0       000010001D   1093
     508       1       0       2       1       0       0               0D   1094
     510     833       0       1       0       0       0       000010001D   1095
     510       1   -1083       1       1       0       0               0D   1096
     314     834       0       1       0       0       0       000010001D   1097
     314       1       0       2       0       0       0               0D   1098
     116     836       0       1       0       0       0       000010001D   1099
     116       1       0       1       0       0       0               0D   1100
     123     837       0       1       0       0       0       000010201D   1101
     123       1       0       1       0       0       0               0D   1102
     123     838       0       1       0       0       0       000010201D   1103
     123       1       0       1       0       0       0               0D   1104
     190     839       0       1       0       0       0       000010001D   1105
     190       1       0       1       1       0       0               0D   1106
     508     840       0       1       0       0       0       000010001D   1107
     508       1       0       1       1       0       0               0D   1108
     510     841       0       1       0       0       0       000010001D   1109
     510       1   -1097       1       1       0       0               0D   1110
     314     842       0       1       0       0       0       000010001D   1111
     314       1       0       2       0       0       0               0D   1112
     116     844       0       1       0       0       0       000010001D   1113
     116       1       0       1       0       0       0               0D   1114
     123     845       0       1       0       0       0       000010201D   1115
     123       1       0       1       0       0       0               0D   1116
     123     846       0       1       0       0       0       000010201D   1117
     123       1       0       1       0       0       0               0D   1118
     190     847       0       1       0       0       0       000010001D   1119
     190       1       0       1       1       0       0               0D   1120
     508     848       0       1       0       0       0       000010001D   1121
     508       1       0       1       1       0       0               0D   1122
     510     849       0       1       0       0       0       000010001D   1123
     510       1   -1111       1       1       0       0               0D   1124
     314     850       0       1       0       0       0       000010001D   1125
     314       1       0       2       0       0       0               0D   1126
     116     852       0       1       0       0       0       000010001D   1127
     116       1       0       1       0       0       0               0D   1128
     123     853       0       1       0       0       0       000010201D   1129
     123       1       0       1       0       0       0               0D   1130
     123     854       0       1       0       0       0       000010201D   1131
     123       1       0       1       0       0       0               0D   1132
     190     855       0       1       0       0       0       000010001D   1133
     190       1       0       1       1       0       0               0D   1134
     508     856       0       1       0       0       0       000010001D   1135
     508       1       0       1       1       0       0               0D   1136
     510     857       0       1       0       0       0       000010001D   1137
     510       1   -1125       1       1       0       0               0D   1138
     314     858       0       1       0       0       0       000010001D   1139
     314       1       0       2       0       0       0               0D   1140
     116     860       0       1       0       0       0       000010001D   1141
     116       1       0       1       0       0       0               0D   1142
     123     861       0       1       0       0       0       000010201D   1143
     123       1       0       1       0       0       0               0D   1144
     123     862       0       1       0       0       0       000010201D   1145
     123       1       0       1       0       0       0               0D   1146
     190     863       0       1       0       0       0       000010001D   1147
     190       1       0       1       1       0       0               0D   1148
     508     864       0       1       0       0       0       000010001D   1149
     508       1       0       1       1       0       0               0D   1150
     510     865       0       1       0       0       0       000010001D   1151
     510       1   -1139       1       1       0       0               0D   1152
     314     866       0       1       0       0       0       000010001D   1153
     314       1       0       2       0       0       0               0D   1154
     116     868       0       1       0       0       0       000010001D   1155
     116       1       0       1       0       0       0               0D   1156
     123     869       0       1       0       0       0       000010201D   1157
     123       1       0       1       0       0       0               0D   1158
     123     870       0       1       0       0       0       000010201D   1159
     123       1       0       1       0       0       0               0D   1160
     190     871       0       1       0       0       0       000010001D   1161
     190       1       0       1       1       0       0               0D   1162
     508     872       0       1       0       0       0       000010001D   1163
     508       1       0       1       1       0       0               0D   1164
     510     873       0       1       0       0       0       000010001D   1165
     510       1   -1153       1       1       0       0               0D   1166
     314     874       0       1       0       0       0       000010001D   1167
     314       1       0       2       0       0       0               0D   1168
     116     876       0       1       0       0       0       000010001D   1169
     116       1       0       1       0       0       0               0D   1170
     123     877       0       1       0       0       0       000010201D   1171
     123       1       0       1       0       0       0               0D   1172
     123     878       0       1       0       0       0       000010201D   1173
     123       1       0       1       0       0       0               0D   1174
     190     879       0       1       0       0       0       000010001D   1175
     190       1       0       1       1       0       0               0D   1176
     508     880       0       1       0       0       0       000010001D   1177
     508       1       0       1       1       0       0               0D   1178
     510     881       0       1       0       0       0       000010001D   1179
     510       1   -1167       1       1       0       0               0D   1180
     314     882       0       1       0       0       0       000010001D   1181
     314       1       0       2       0       0       0               0D   1182
     116     884       0       1       0       0       0       000010001D   1183
     116       1       0       1       0       0       0               0D   1184
     123     885       0       1       0       0       0       000010201D   1185
     123       1       0       1       0       0       0               0D   1186
     123     886       0       1       0       0       0       000010201D   1187
     123       1       0       1       0       0       0               0D   1188
     192     887       0       1       0       0       0       000010001D   1189
     192       1       0       1       1       0       0               0D   1190
     508     888       0       1       0       0       0       000010001D   1191
     508       1       0       1       1       0       0               0D   1192
     510     889       0       1       0       0       0       000010001D   1193
     510       1   -1181       1       1       0       0               0D   1194
     314     890       0       1       0       0       0       000010001D   1195
     314       1       0       2       0       0       0               0D   1196
     116     892       0       1       0       0       0       000010001D   1197
     116       1       0       1       0       0       0               0D   1198
     123     893       0       1       0       0       0       000010201D   1199
     123       1       0       1       0       0       0               0D   1200
     123     894       0       1       0       0       0       000010201D   1201
     123       1       0       1       0       0       0               0D   1202
     192     895       0       1       0       0       0       000010001D   1203
     192       1       0       1       1       0       0               0D   1204
     508     896       0       1       0       0       0       000010001D   1205
     508       1       0       1       1       0       0               0D   1206
     510     897       0       1       0       0       0       000010001D   1207
     510       1   -1195       1       1       0       0               0D   1208
     314     898       0       1       0       0       0       000010001D   1209
     314       1       0       2       0       0       0               0D   1210
     116     900       0       1       0       0       0       000010001D   1211
     116       1       0       1       0       0       0               0D   1212
     123     901       0       1       0       0       0       000010201D   1213
     123       1       0       1       0       0       0               0D   1214
     123     902       0       1       0       0       0       000010201D   1215
     123       1       0       1       0       0       0               0D   1216
     190     903       0       1       0       0       0       000010001D   1217
     190       1       0       1       1       0       0               0D   1218
     508     904       0       1       0       0       0       000010001D   1219
     508       1       0       2       1       0       0               0D   1220
     510     906       0       1       0       0       0       000010001D   1221
     510       1   -1209       1       1       0       0               0D   1222
     314     907       0       1       0       0       0       000010001D   1223
     314       1       0       2       0       0       0               0D   1224
     116     909       0       1       0       0       0       000010001D   1225
     116       1       0       1       0       0       0               0D   1226
     123     910       0       1       0       0       0       000010201D   1227
     123       1       0       1       0       0       0               0D   1228
     123     911       0       1       0       0       0       000010201D   1229
     123       1       0       1       0       0       0               0D   1230
     190     912       0       1       0       0       0       000010001D   1231
     190       1       0       1       1       0       0               0D   1232
     508     913       0       1       0       0       0       000010001D   1233
     508       1       0       1       1       0       0               0D   1234
     510     914       0       1       0       0       0       000010001D   1235
     510       1   -1223       1       1       0       0               0D   1236
     314     915       0       1       0       0       0       000010001D   1237
     314       1       0       2       0       0       0               0D   1238
     116     917       0       1       0       0       0       000010001D   1239
     116       1       0       1       0       0       0               0D   1240
     123     918       0       1       0       0       0       000010201D   1241
     123       1       0       1       0       0       0               0D   1242
     123     919       0       1       0       0       0       000010201D   1243
     123       1       0       1       0       0       0               0D   1244
     192     920       0       1       0       0       0       000010001D   1245
     192       1       0       1       1       0       0               0D   1246
     508     921       0       1       0       0       0       000010001D   1247
     508       1       0       1       1       0       0               0D   1248
     510     922       0       1       0       0       0       000010001D   1249
     510       1   -1237       1       1       0       0               0D   1250
     314     923       0       1       0       0       0       000010001D   1251
     314       1       0       2       0       0       0               0D   1252
     116     925       0       1       0       0       0       000010001D   1253
     116       1       0       1       0       0       0               0D   1254
     123     926       0       1       0       0       0       000010201D   1255
     123       1       0       1       0       0       0               0D   1256
     123     927       0       1       0       0       0       000010201D   1257
     123       1       0       1       0       0       0               0D   1258
     192     928       0       1       0       0       0       000010001D   1259
     192       1       0       1       1       0       0               0D   1260
     508     929       0       1       0       0       0       000010001D   1261
     508       1       0       1       1       0       0               0D   1262
     510     930       0       1       0       0       0       000010001D   1263
     510       1   -1251       1       1       0       0               0D   1264
     514     931       0       1       0       0       0       000010001D   1265
     514       1       0       7       1       0       0               0D   1266
     186     938       0       1       0       0       0       000000001D   1267
     186       1       0       1       0       0       0               0D   1268
314,73.33333492279053,73.33333492279053,73.33333492279053,10HMix       1P      1
edColor;                                                               1P      2
116,1706.,-1700.,1258.4907918643939;                                   3P      3
123,1.,0.,0.;                                                          5P      4
123,0.,0.,-1.;                                                         7P      5
190,3,5,7;                                                             9P      6
110,-45.,100.00000000000901,445.,-45.,2.5,445.;                       11P      7
502,108,-45.,-100.,300.,-45.,-95.,345.,-45.,-2.5,445.,                13P      8
65.84145842717999,-143.524049319906,445.,-50.3015376678987,           13P      9
-100.82846793366659,450.,-45.3015368960296,101.710100716629,          13P     10
445.,45.,-2.5,445.,-50.3015376678987,-100.82846793366659,300.,        13P     11
-45.3015376070273,-101.71010266996501,300.,45.,                       13P     12
-100.00000000000681,445.,-45.0000000000121,-99.999999999992,          13P     13
345.,45.,-95.,345.,50.,-99.11836509645761,450.,-1701.,4800.,          13P     14
3300.0015837287901,-50.,99.11836509645771,300.,-45.,95.,295.,         13P     15
50.3015376698264,100.828467938963,450.,45.3015368960296,              13P     16
-101.710100716629,445.,1701.,-1800.,-0.00000000000013,                13P     17
44.99999999998805,-100.,345.,-65.2190326687299,                       13P     18
-141.81394860327759,300.,50.3015376698264,100.828467938963,300.,      13P     19
-60.5205695648005,-143.524049319906,300.,1701.,4800.,                 13P     20
3300.0015837287901,-45.,95.,345.,65.84145842717999,                   13P     21
-143.524049319906,450.,1706.,-1800.,-8.48920813560484,1706.,          13P     22
4800.,-8.48920813560499,45.,-95.,295.,45.,95.,295.,50.,               13P     23
99.11836509645761,450.,50.,99.11836509645761,300.,                    13P     24
65.21903266872999,-141.81394860327759,445.,-1701.,-1800.,             13P     25
3300.0015837287901,-1706.,4800.,-8.48920813560476,                    13P     26
-65.84145842717989,-143.524049319906,445.,-201.,300.,300.,201.,       13P     27
300.,-0.00000000000015,50.,-99.11836509645761,300.,-50.,              13P     28
99.11836509645771,450.,45.,-2.5,300.,45.,100.,300.,                   13P     29
-65.21903266872999,141.81394860327759,300.,-201.,-300.,300.,          13P     30
65.2190326687299,141.81394860327759,445.,65.2190326687299,            13P     31
141.81394860327759,300.,-45.,2.5,445.,-196.,-295.,5.,                 13P     32
60.5205695648005,143.524049319906,300.,196.,-295.,5.,196.,295.,       13P     33
5.,65.21903266872999,-141.81394860327759,300.,-45.,                   13P     34
100.00000000000901,445.,1701.,4800.,-0.00000000000014,-1701.,         13P     35
-1800.,-0.00000000000017,-50.,-99.11836509645771,450.,                13P     36
65.84145842717999,143.524049319906,450.,-196.,-295.,295.,1706.,       13P     37
-1800.,3308.4907918643949,201.,-300.,300.,60.5205695648005,           13P     38
-143.524049319906,300.,45.,95.,345.,-1701.,4800.,                     13P     39
-0.00000000000017,-65.84145842717989,-143.524049319906,450.,          13P     40
-60.5205695648006,-143.524049319906,445.,-65.84145842717999,          13P     41
143.524049319906,445.,65.84145842717999,143.524049319906,445.,        13P     42
-50.,-99.11836509645771,300.,-60.5205695648006,143.524049319906,      13P     43
445.,45.3015368960705,101.71010071662839,445.,-196.,295.,295.,        13P     44
45.3015368960705,101.71010071662839,300.,50.3015376694791,            13P     45
-100.8284679380088,450.,-45.,-2.5,300.,-1706.,4800.,                  13P     46
3308.4907918643949,-196.,295.,5.,-65.2190326687299,                   13P     47
-141.81394860327759,445.,-45.3015368960705,101.71010071662839,        13P     48
300.,-45.,-95.,295.,50.3015376694791,-100.8284679380088,300.,         13P     49
-50.30153766878591,100.82846793610399,300.,45.,100.,445.,             13P     50
-60.5205695648005,143.524049319906,300.,-1706.,-1800.,                13P     51
3308.4907918643949,-201.,300.,-0.00000000000014,201.,300.,300.,       13P     52
-45.3015376070504,-101.71010266997121,445.,60.5205695648007,          13P     53
-143.524049319906,445.,1706.,4800.,3308.4907918643949,201.,           13P     54
-300.,-0.00000000000017,-65.21903266872999,141.81394860327759,        13P     55
445.,-45.,100.,300.,60.5205695648006,143.524049319906,445.,           13P     56
-50.30153766878591,100.82846793610399,450.,-44.99999999998805,        13P     57
100.000000000002,345.,-45.,2.5,300.,45.,2.5,300.,-45.,                13P     58
-99.9999999999862,445.,45.3015368960705,-101.71010071662839,          13P     59
300.,-201.,-300.,-0.00000000000016,-1706.,-1800.,                     13P     60
-8.48920813560476,45.,-99.9999999999979,300.,1701.,-1800.,            13P     61
3300.0015837287901,45.,2.5,445.,45.,100.,345.,                        13P     62
-65.84145842717999,143.524049319906,450.,196.,-295.,295.,196.,        13P     63
295.,295.;                                                            13P     64
110,-45.,100.00000000000421,345.,-45.,100.00000000000421,445.;        15P     65
110,-45.,95.,345.,-45.,100.000000000002,345.;                         17P     66
110,-45.,95.,295.,-45.,95.,345.;                                      19P     67
110,-45.,-95.,295.,-45.,95.,295.;                                     21P     68
110,-45.,2.5,445.,-45.,2.5,300.;                                      23P     69
110,45.,2.5,445.,-45.,2.5,445.;                                       25P     70
110,45.,100.,445.,45.,2.5,445.;                                       27P     71
110,60.52056956480055,143.52404931990603,445.,45.3015368960705,       29P     72
101.71010071662842,445.;                                              29P     73
110,-60.5205695648006,143.524049319906,445.,60.5205695648006,         31P     74
143.524049319906,445.;                                                31P     75
110,-45.30153689606591,101.7101007166158,445.,                        33P     76
-60.52056956480053,143.52404931990608,445.;                           33P     77
124,1.,0.,0.00000000000053,-49.9999999999241,0.,1.,                   35P     78
0.00000000000009,100.0000000000136,-0.00000000000053,                 35P     79
-0.00000000000009,1.,445.;                                            35P     80
100,0.,0.,0.,5.00000000000124,0.,4.69846310393077,                    37P     81
1.7101007166286;                                                      37P     82
110,-45.3015368960704,101.7101007166282,300.,-45.30153689599327,      39P     83
101.71010071664188,445.;                                              39P     84
110,-44.99999999997607,100.00000000000425,345.,-45.,100.,300.;        41P     85
110,-45.,95.,345.,45.,95.,345.;                                       43P     86
110,45.,100.,345.,-44.99999999998805,100.,345.;                       45P     87
110,45.,95.,345.,45.,100.,345.;                                       47P     88
110,-45.,95.,295.,45.,95.,295.;                                       49P     89
110,45.,95.,295.,45.,95.,345.;                                        51P     90
110,45.,-95.,295.,45.,95.00000000000003,295.;                         53P     91
110,-44.99999999999999,-95.,295.,44.99999999999999,-95.,295.;         55P     92
110,196.,-295.,295.,-196.,-295.,295.;                                 57P     93
110,196.,295.,295.,196.,-295.,295.;                                   59P     94
110,-196.,295.,295.,196.,295.,295.;                                   61P     95
110,-196.,-295.,295.,-196.,295.,295.;                                 63P     96
110,-45.,2.5,300.,45.,2.5,300.;                                       65P     97
110,45.,2.5,445.,45.,2.5,300.;                                        67P     98
110,45.,100.,445.,45.,100.,345.;                                      69P     99
110,60.52056956480053,143.524049319906,300.,45.3015368960705,         71P    100
101.71010071662842,300.;                                              71P    101
110,60.5205695648005,143.524049319906,445.,60.5205695648005,          73P    102
143.524049319906,300.;                                                73P    103
110,45.3015368960705,101.71010071662839,300.,45.3015368960705,        75P    104
101.71010071662839,445.;                                              75P    105
110,-65.84145842717999,143.524049319906,445.,-65.84145842717999,      77P    106
143.524049319906,450.;                                                77P    107
110,-60.5205695648006,143.524049319906,445.,-65.84145842717999,       79P    108
143.524049319906,445.;                                                79P    109
110,65.84145842717999,143.524049319906,445.,60.5205695648006,         81P    110
143.524049319906,445.;                                                81P    111
110,65.84145842717999,143.524049319906,450.,65.84145842717999,        83P    112
143.524049319906,445.;                                                83P    113
110,-65.84145842717999,143.524049319906,450.,65.84145842717999,       85P    114
143.524049319906,450.;                                                85P    115
110,-60.5205695648005,143.524049319906,300.,-60.5205695648005,        87P    116
143.524049319906,445.;                                                87P    117
110,-45.3015368960705,101.71010071662839,300.,                        89P    118
-60.52056956480052,143.52404931990603,300.;                           89P    119
110,45.,100.,300.,-45.,100.,300.;                                     91P    120
110,45.,100.,345.,45.,100.,300.;                                      93P    121
110,45.,-100.00000000000681,445.,45.,-2.5,445.;                       95P    122
110,45.,-100.,345.,45.,-100.,445.;                                    97P    123
110,45.,-95.,345.,45.,-100.,345.;                                     99P    124
110,45.,-95.,295.,45.,-95.,345.;                                     101P    125
110,45.,-2.5,445.,45.,-2.5,300.;                                     103P    126
110,-45.,-95.,345.,45.,-95.,345.;                                    105P    127
110,-45.,-95.,295.,-45.,-95.,345.;                                   107P    128
110,-45.,-99.999999999992,345.,-45.,-95.,345.;                       109P    129
110,-45.,-99.9999999999862,445.,-45.,-99.9999999999862,345.;         111P    130
110,-45.,-2.5,445.,-45.,-99.9999999999862,445.;                      113P    131
110,-45.,-2.5,300.,-45.,-2.5,445.;                                   115P    132
110,196.,-295.,5.,-196.,-295.,5.;                                    117P    133
110,196.,-295.,295.,196.,-295.,5.;                                   119P    134
110,-196.,-295.,5.,-196.,-295.,295.;                                 121P    135
110,196.,295.,5.,196.,-295.,5.;                                      123P    136
110,196.,295.,295.,196.,295.,5.;                                     125P    137
110,-196.,295.,5.,196.,295.,5.;                                      127P    138
110,-196.,295.,295.,-196.,295.,5.;                                   129P    139
110,-196.,-295.,5.,-196.,295.,5.;                                    131P    140
124,1.,0.,0.,50.0000000000008,0.,1.,0.,100.,0.,0.,1.,300.;           133P    141
100,0.,0.,0.,-4.69846310393032,1.71010071662839,                     135P    142
-5.00000000000075,0.;                                                135P    143
124,1.,0.,0.,50.0000000000008,0.,-1.,0.,100.,0.,0.,-1.,445.;         137P    144
100,0.,0.,0.,-5.00000000000075,-0.,-4.69846310393032,                139P    145
-1.71010071662839;                                                   139P    146
124,1.,0.,0.00000000000054,-49.9999999999992,0.,-1.,                 141P    147
-0.00000000000009,-100.,0.00000000000054,0.00000000000009,-1.,       141P    148
300.;                                                                141P    149
100,0.,0.,0.,4.99999999999918,0.,4.69846239297182,                   143P    150
1.71010266996497;                                                    143P    151
110,44.99999999999999,-100.,300.,-44.99999999999999,-100.,300.;      145P    152
124,1.,0.,0.00000000000053,50.0000000000013,0.,-1.,                  147P    153
0.00000000000009,-100.,0.00000000000053,-0.00000000000009,-1.,       147P    154
300.;                                                                147P    155
100,0.,0.,0.,-4.69846310393084,1.7101007166284,                      149P    156
-5.00000000000124,-0.00000000000211;                                 149P    157
110,60.5205695648005,-143.524049319906,300.,45.3015368960705,        151P    158
-101.71010071662845,300.;                                            151P    159
110,65.21903266872999,-141.81394860327759,300.,                      153P    160
60.52056956480051,-143.52404931990603,300.;                          153P    161
110,50.30153766947918,-100.82846793800877,300.,                      155P    162
65.21903266873001,-141.81394860327757,300.;                          155P    163
110,50.,99.11836509645761,300.,50.,-99.11836509645761,300.;          157P    164
110,65.21903266872985,141.81394860327762,300.,50.30153766982637,     159P    165
100.82846793896297,300.;                                             159P    166
110,60.5205695648005,143.524049319906,300.,65.21903266872991,        161P    167
141.81394860327762,300.;                                             161P    168
124,1.,0.,-0.00000000000053,-50.0000000000013,0.,-1.,                163P    169
-0.00000000000009,100.,-0.00000000000053,0.00000000000009,-1.,       163P    170
300.;                                                                163P    171
100,0.,0.,0.,4.69846310393084,-1.7101007166284,5.00000000000124,     165P    172
0.;                                                                  165P    173
110,-65.21903266872999,141.81394860327759,300.,                      167P    174
-60.52056956480053,143.52404931990606,300.;                          167P    175
110,-50.30153766878588,100.828467936104,300.,-65.21903266872998,     169P    176
141.81394860327759,300.;                                             169P    177
110,-50.,-99.11836509645772,300.,-50.,99.11836509645772,300.;        171P    178
110,-65.21903266872987,-141.81394860327759,300.,                     173P    179
-50.30153766789866,-100.82846793366656,300.;                         173P    180
110,-60.5205695648005,-143.524049319906,300.,-65.2190326687299,      175P    181
-141.81394860327759,300.;                                            175P    182
110,-45.30153760702699,-101.71010266996512,300.,                     177P    183
-60.52056956480055,-143.52404931990591,300.;                         177P    184
110,-201.,-300.,300.,201.,-300.,300.;                                179P    185
110,-201.,300.,300.,-201.,-300.,300.;                                181P    186
110,201.,300.,300.,-201.,300.,300.;                                  183P    187
110,201.,-300.,300.,201.,300.,300.;                                  185P    188
110,65.21903266872999,141.81394860327759,445.,65.21903266872999,     187P    189
141.81394860327759,300.;                                             187P    190
110,60.5205695648006,143.524049319906,445.,65.21903266872991,        189P    191
141.81394860327762,445.;                                             189P    192
110,-65.21903266872999,141.81394860327759,445.,                      191P    193
-65.21903266872999,141.81394860327759,300.;                          191P    194
110,-65.84145842717999,143.524049319906,445.,-65.21903266872995,     193P    195
141.81394860327762,445.;                                             193P    196
110,-50.30153766878589,100.82846793610403,450.,                      195P    197
-65.84145842717999,143.524049319906,450.;                            195P    198
110,-50.3015384415013,100.8284700591222,300.,-50.3015384415013,      197P    199
100.8284700591222,450.;                                              197P    200
110,-60.5205695648006,143.524049319906,445.,-65.21903266873001,      199P    201
141.81394860327762,445.;                                             199P    202
110,65.84145842718003,143.524049319906,445.,65.21903266872997,       201P    203
141.81394860327757,445.;                                             201P    204
110,50.3015384435822,100.82847006483941,450.,50.3015384435822,       203P    205
100.82847006483941,300.;                                             203P    206
110,65.84145842717997,143.52404931990597,450.,50.30153766982646,     205P    207
100.82846793896299,450.;                                             205P    208
124,1.,0.,0.,55.0000000000013,0.,-1.,0.,99.11836509645771,0.,0.,     207P    209
-1.,450.;                                                            207P    210
100,0.,0.,0.,-5.00000000000124,0.00000000000009,                     209P    211
-4.69846233017445,-1.71010284250513;                                 209P    212
110,50.,-99.11836509645761,450.,50.,99.11836509645761,450.;          211P    213
110,65.84145842717999,-143.524049319906,450.,50.30153766947912,      213P    214
-100.82846793800881,450.;                                            213P    215
110,-65.84145842717989,-143.524049319906,450.,65.84145842717999,     215P    216
-143.524049319906,450.;                                              215P    217
110,-50.30153766789865,-100.8284679336666,450.,                      217P    218
-65.8414584271799,-143.52404931990603,450.;                          217P    219
110,-50.,99.11836509645769,450.,-50.,-99.11836509645771,450.;        219P    220
124,1.,0.,0.,-55.,0.,-1.,0.,99.11836509645771,0.,0.,-1.,450.;        221P    221
100,0.,0.,0.,4.69846233121395,-1.71010283964623,                     223P    222
5.00000000000025,0.;                                                 223P    223
110,-45.,-2.5,445.,45.,-2.5,445.;                                    225P    224
124,1.,0.,-0.00000000000054,-50.00000000007721,0.,1.,                227P    225
0.00000000000009,-99.9999999999862,0.00000000000054,                 227P    226
-0.00000000000009,1.,445.;                                           227P    227
100,0.,0.,0.,4.69846239297181,-1.71010266996499,                     229P    228
4.99999999999918,-0.;                                                229P    229
110,-60.52056956480052,-143.52404931990603,445.,                     231P    230
-45.30153760703163,-101.71010266997801,445.;                         231P    231
110,60.5205695648007,-143.524049319906,445.,-60.5205695648006,       233P    232
-143.524049319906,445.;                                              233P    233
110,45.30153689606591,-101.7101007166158,445.,60.52056956480052,     235P    234
-143.52404931990608,445.;                                            235P    235
124,1.,0.,-0.00000000000053,49.9999999999241,0.,1.,                  237P    236
-0.00000000000009,-100.0000000000136,0.00000000000053,               237P    237
0.00000000000009,1.,445.;                                            237P    238
100,0.,0.,0.,-5.00000000000124,0.0000000000068,                      239P    239
-4.69846310393077,-1.7101007166286;                                  239P    240
110,44.99999999997607,-100.00000000000004,345.,45.,                  241P    241
-99.99999999999579,300.;                                             241P    242
110,45.3015368960704,-101.7101007166282,300.,45.30153689599327,      243P    243
-101.71010071664188,445.;                                            243P    244
110,-45.0000000000121,-100.,345.,44.99999999998805,-100.,345.;       245P    245
110,45.,-2.5,300.,-45.,-2.5,300.;                                    247P    246
110,-45.,-100.,300.,-45.00000000002422,-99.99999999999574,345.;      249P    247
110,-45.30153831806316,-101.71010462328763,445.,                     251P    248
-45.3015383179851,-101.7101046233014,300.;                           251P    249
110,60.5205695648005,-143.524049319906,300.,60.5205695648005,        253P    250
-143.524049319906,445.;                                              253P    251
110,65.21903266872999,-141.81394860327759,300.,                      255P    252
65.21903266872999,-141.81394860327759,445.;                          255P    253
110,65.21903266872999,-141.81394860327759,445.,                      257P    254
60.52056956480069,-143.52404931990597,445.;                          257P    255
110,50.3015384428877,-100.8284700629314,300.,50.3015384428877,       259P    256
-100.8284700629314,450.;                                             259P    257
110,65.84145842717999,-143.524049319906,445.,65.21903266872995,      261P    258
-141.81394860327762,445.;                                            261P    259
110,65.84145842717999,-143.524049319906,450.,65.84145842717999,      263P    260
-143.524049319906,445.;                                              263P    261
110,50.,99.11836509645761,300.,50.,99.11836509645761,450.;           265P    262
110,50.,-99.11836509645761,450.,50.,-99.11836509645761,300.;         267P    263
110,-50.,99.11836509645771,450.,-50.,99.11836509645771,300.;         269P    264
110,-50.,-99.11836509645771,300.,-50.,-99.11836509645771,450.;       271P    265
110,-65.84145842717989,-143.524049319906,445.,                       273P    266
-65.84145842717989,-143.524049319906,450.;                           273P    267
110,-65.2190326687299,-141.81394860327759,300.,                      275P    268
-65.2190326687299,-141.81394860327759,445.;                          275P    269
110,-50.3015384397268,-100.82847005424699,450.,                      277P    270
-50.3015384397268,-100.82847005424699,300.;                          277P    271
110,-60.5205695648006,-143.524049319906,445.,-65.21903266872991,     279P    272
-141.81394860327762,445.;                                            279P    273
110,-60.5205695648005,-143.524049319906,300.,-60.5205695648005,      281P    274
-143.524049319906,445.;                                              281P    275
110,201.,-300.,-0.00000000000017,201.,-300.,300.;                    283P    276
110,-201.,-300.,-0.00000000000017,201.,-300.,-0.00000000000017;      285P    277
110,-201.,-300.,300.,-201.,-300.,-0.00000000000017;                  287P    278
110,-201.,300.,300.,-201.,300.,-0.00000000000014;                    289P    279
110,-201.,300.,-0.00000000000014,-201.,-300.,-0.00000000000014;      291P    280
110,201.,300.,300.,201.,300.,-0.00000000000015;                      293P    281
110,201.,300.,-0.00000000000014,-201.,300.,-0.00000000000014;        295P    282
110,201.,-300.,-0.00000000000017,201.,300.,-0.00000000000017;        297P    283
124,1.,0.,0.,-55.,0.,-1.,0.,99.11836509645771,0.,0.,-1.,300.;        299P    284
100,0.,0.,0.,4.69846233121395,-1.71010283964623,                     301P    285
5.00000000000025,0.;                                                 301P    286
124,1.,0.,0.,55.0000000000013,0.,-1.,0.,99.11836509645771,0.,0.,     303P    287
-1.,300.;                                                            303P    288
100,0.,0.,0.,-5.00000000000124,0.00000000000009,                     305P    289
-4.69846233017445,-1.71010284250513;                                 305P    290
110,60.52056956480072,-143.524049319906,445.,65.84145842717999,      307P    291
-143.524049319906,445.;                                              307P    292
110,-65.84145842717989,-143.524049319906,445.,-60.5205695648006,     309P    293
-143.524049319906,445.;                                              309P    294
124,-1.,0.,0.,55.0000000000007,0.,1.,0.,-99.11836509645761,0.,       311P    295
0.,-1.,300.;                                                         311P    296
100,0.,0.,0.,4.69846233052113,-1.71010284155103,                     313P    297
5.00000000000069,-0.;                                                313P    298
124,-1.,0.,0.,55.0000000000007,0.,-1.,0.,-99.11836509645761,0.,      315P    299
0.,1.,450.;                                                          315P    300
100,0.,0.,0.,5.00000000000069,0.,4.69846233052113,                   317P    301
1.71010284155103;                                                    317P    302
124,-1.,0.,0.,-55.0000000000012,0.,1.,0.,-99.11836509645761,0.,      319P    303
0.,-1.,300.;                                                         319P    304
100,0.,0.,0.,-5.00000000000114,-0.00000000000009,                    321P    305
-4.69846233210204,-1.71010283720882;                                 321P    306
124,-1.,0.,0.,-55.0000000000012,0.,-1.,0.,-99.11836509645761,0.,     323P    307
0.,1.,450.;                                                          323P    308
100,0.,0.,0.,-4.69846233210204,1.71010283720882,                     325P    309
-5.00000000000114,0.00000000000009;                                  325P    310
110,-65.84145842717989,-143.524049319906,445.,                       327P    311
-65.21903266872985,-141.81394860327762,445.;                         327P    312
110,1701.,-1800.,-0.00000000000013,1701.,4800.,                      329P    313
-0.00000000000013;                                                   329P    314
110,-1701.,-1800.,-0.00000000000014,1701.,-1800.,                    331P    315
-0.00000000000014;                                                   331P    316
110,-1701.,4800.,-0.00000000000015,-1701.,-1800.,                    333P    317
-0.00000000000015;                                                   333P    318
110,1701.,4800.,-0.00000000000014,-1701.,4800.,                      335P    319
-0.00000000000014;                                                   335P    320
110,1701.,-1800.,3300.0015837287901,1701.,4800.,                     337P    321
3300.0015837287901;                                                  337P    322
110,1701.,-1800.,-0.00000000000013,1701.,-1800.,                     339P    323
3300.0015837287901;                                                  339P    324
110,1701.,4800.,3300.0015837287901,1701.,4800.,                      341P    325
-0.00000000000014;                                                   341P    326
110,-1701.,-1800.,3300.0015837287901,1701.,-1800.,                   343P    327
3300.0015837287901;                                                  343P    328
110,-1701.,-1800.,-0.00000000000022,-1701.,-1800.,                   345P    329
3300.0015837287897;                                                  345P    330
110,-1706.,-1800.,-8.48920813560472,1706.,-1800.,                    347P    331
-8.48920813560472;                                                   347P    332
110,-1706.,-1800.,3308.4907918643944,-1706.,-1800.,                  349P    333
-8.48920813560472;                                                   349P    334
110,1706.,-1800.,3308.4907918643949,-1706.,-1800.,                   351P    335
3308.4907918643949;                                                  351P    336
110,1706.,-1800.,-8.48920813560494,1706.,-1800.,                     353P    337
3308.4907918643944;                                                  353P    338
110,-1701.,4800.,3300.0015837287901,-1701.,-1800.,                   355P    339
3300.0015837287901;                                                  355P    340
110,-1701.,4800.,-0.00000000000022,-1701.,4800.,                     357P    341
3300.0015837287901;                                                  357P    342
110,1701.,4800.,3300.0015837287901,-1701.,4800.,                     359P    343
3300.0015837287901;                                                  359P    344
110,-1706.,4800.,3308.4907918643949,1706.,4800.,                     361P    345
3308.4907918643949;                                                  361P    346
110,-1706.,4800.,-8.48920813560476,-1706.,4800.,                     363P    347
3308.4907918643949;                                                  363P    348
110,1706.,4800.,-8.489208135605,-1706.,4800.,-8.489208135605;        365P    349
110,1706.,4800.,3308.4907918643949,1706.,4800.,                      367P    350
-8.48920813560499;                                                   367P    351
110,-1706.,-1800.,-8.48920813560476,-1706.,4800.,                    369P    352
-8.48920813560476;                                                   369P    353
110,1706.,4800.,-8.48920813560499,1706.,-1800.,                      371P    354
-8.48920813560499;                                                   371P    355
110,-1706.,-1800.,3308.4907918643949,-1706.,4800.,                   373P    356
3308.4907918643949;                                                  373P    357
110,1706.,-1800.,3308.4907918643949,1706.,4800.,                     375P    358
3308.4907918643949;                                                  375P    359
110,-45.,-2.5,300.,-45.,2.5,300.;                                    377P    360
110,45.,-2.5,300.,45.,2.5,300.;                                      379P    361
504,168,11,13,53,13,47,15,13,95,13,53,17,13,25,13,95,19,13,16,       381P    362
13,25,21,13,79,13,16,23,13,47,13,96,25,13,104,13,47,27,13,82,13,     381P    363
104,29,13,93,13,70,31,13,69,13,93,33,13,6,13,69,37,13,53,13,6,       381P    364
39,13,78,13,6,41,13,95,13,92,43,13,25,13,62,45,13,105,13,95,47,      381P    365
13,62,13,105,49,13,16,13,30,51,13,30,13,62,53,13,29,13,30,55,13,     381P    366
79,13,29,57,13,107,13,58,59,13,108,13,107,61,13,71,13,108,63,13,     381P    367
58,13,71,65,13,96,13,97,67,13,104,13,97,69,13,82,13,105,71,13,       381P    368
49,13,72,73,13,93,13,49,75,13,72,13,70,77,13,66,13,106,79,13,69,     381P    369
13,66,81,13,67,13,93,83,13,57,13,67,85,13,106,13,57,87,13,83,13,     381P    370
69,89,13,78,13,83,91,13,42,13,92,93,13,105,13,42,95,13,10,13,7,      381P    371
97,13,20,13,10,99,13,12,13,20,101,13,29,13,12,103,13,7,13,41,        381P    372
105,13,2,13,12,107,13,79,13,2,109,13,11,13,2,111,13,98,13,11,        381P    373
113,13,3,13,98,115,13,74,13,3,117,13,50,13,48,119,13,107,13,50,      381P    374
121,13,48,13,58,123,13,51,13,50,125,13,108,13,51,127,13,76,13,       381P    375
51,129,13,71,13,76,131,13,48,13,76,135,13,72,13,42,139,13,82,13,     381P    376
70,143,13,1,13,9,145,13,102,13,1,149,13,99,13,102,151,13,61,13,      381P    377
99,153,13,52,13,61,155,13,80,13,52,157,13,32,13,39,159,13,46,13,     381P    378
22,161,13,49,13,46,165,13,78,13,92,167,13,43,13,83,169,13,81,13,     381P    379
43,171,13,68,13,15,173,13,21,13,8,175,13,23,13,21,177,13,9,13,       381P    380
23,179,13,44,13,60,181,13,37,13,44,183,13,86,13,37,185,13,60,13,     381P    381
86,187,13,45,13,46,189,13,93,13,45,191,13,91,13,43,193,13,66,13,     381P    382
91,195,13,94,13,106,197,13,81,13,94,199,13,69,13,91,201,13,67,       381P    383
13,45,203,13,17,13,22,205,13,57,13,17,209,13,31,13,17,211,13,13,     381P    384
13,31,213,13,26,13,73,215,13,64,13,26,217,13,5,13,64,219,13,40,      381P    385
13,56,223,13,94,13,40,225,13,3,13,7,229,13,87,13,98,231,13,65,       381P    386
13,87,233,13,88,13,65,235,13,18,13,88,239,13,10,13,18,241,13,20,     381P    387
13,102,243,13,99,13,18,245,13,11,13,20,247,13,41,13,74,249,13,1,     381P    388
13,11,251,13,87,13,9,253,13,61,13,88,255,13,52,13,33,257,13,33,      381P    389
13,88,259,13,80,13,73,261,13,4,13,33,263,13,26,13,4,265,13,32,       381P    390
13,31,267,13,13,13,39,269,13,40,13,15,271,13,68,13,56,273,13,36,     381P    391
13,64,275,13,21,13,77,277,13,5,13,8,279,13,65,13,77,281,13,23,       381P    392
13,65,283,13,90,13,60,285,13,100,13,90,287,13,44,13,100,289,13,      381P    393
37,13,85,291,13,85,13,100,293,13,86,13,38,295,13,38,13,85,297,       381P    394
13,90,13,38,301,13,81,13,15,305,13,32,13,22,307,13,88,13,4,309,      381P    395
13,36,13,65,313,13,80,13,39,317,13,13,13,73,321,13,68,13,8,325,      381P    396
13,5,13,56,327,13,36,13,77,329,13,19,13,54,331,13,55,13,19,333,      381P    397
13,63,13,55,335,13,54,13,63,337,13,103,13,24,339,13,19,13,103,       381P    398
341,13,24,13,54,343,13,34,13,103,345,13,55,13,34,347,13,101,13,      381P    399
27,349,13,84,13,101,351,13,59,13,84,353,13,27,13,59,355,13,14,       381P    400
13,34,357,13,63,13,14,359,13,24,13,14,361,13,75,13,89,363,13,35,     381P    401
13,75,365,13,28,13,35,367,13,89,13,28,369,13,101,13,35,371,13,       381P    402
28,13,27,373,13,84,13,75,375,13,59,13,89,377,13,74,13,96,379,13,     381P    403
41,13,97;                                                            381P    404
508,4,0,381,155,0,0,0,381,164,0,0,0,381,162,0,0,0,381,166,0,0;       383P    405
510,9,1,1,383;                                                       385P    406
314,73.33333492279053,73.33333492279053,73.33333492279053,10HMix     387P    407
edColor;                                                             387P    408
116,1000.,-1700.,3300.0015837287901;                                 389P    409
123,0.,0.,-1.;                                                       391P    410
123,-1.,0.,0.;                                                       393P    411
190,389,391,393;                                                     395P    412
508,4,0,381,150,0,0,0,381,156,0,0,0,381,158,0,0,0,381,147,0,0;       397P    413
510,395,1,1,397;                                                     399P    414
314,73.33333492279053,73.33333492279053,73.33333492279053,10HMix     401P    415
edColor;                                                             401P    416
116,-1004.9999999999999,4800.,-8.48920813560494;                     403P    417
123,0.,1.,0.;                                                        405P    418
123,0.,0.,1.;                                                        407P    419
190,403,405,407;                                                     409P    420
508,4,0,381,160,1,0,0,381,159,1,0,0,381,162,1,0,0,381,161,1,0;       411P    421
508,4,0,381,149,0,0,0,381,158,1,0,0,381,157,0,0,0,381,146,0,0;       413P    422
510,409,2,1,411,413;                                                 415P    423
314,73.33333492279053,73.33333492279053,73.33333492279053,10HMix     417P    424
edColor;                                                             417P    425
116,-1701.,-1700.,1250.0015837287899;                                419P    426
123,1.,0.,0.;                                                        421P    427
123,0.,0.,-1.;                                                       423P    428
190,419,421,423;                                                     425P    429
508,4,0,381,151,0,0,0,381,145,0,0,0,381,157,1,0,0,381,156,1,0;       427P    430
510,425,1,1,427;                                                     429P    431
314,73.33333492279053,73.33333492279053,73.33333492279053,10HMix     431P    432
edColor;                                                             431P    433
116,-1004.9999999999999,-1800.,1258.4907918643939;                   433P    434
123,0.,-1.,0.;                                                       435P    435
123,0.,0.,-1.;                                                       437P    436
190,433,435,437;                                                     439P    437
508,4,0,381,153,1,0,0,381,152,1,0,0,381,155,1,0,0,381,154,1,0;       441P    438
508,4,0,381,148,0,0,0,381,144,0,0,0,381,151,1,0,0,381,150,1,0;       443P    439
510,439,2,1,441,443;                                                 445P    440
314,73.33333492279053,73.33333492279053,73.33333492279053,10HMix     447P    441
edColor;                                                             447P    442
116,1004.9999999999999,-1700.,-8.489208135605;                       449P    443
123,-0.,0.,-1.;                                                      451P    444
123,-1.,0.,0.;                                                       453P    445
190,449,451,453;                                                     455P    446
508,4,0,381,152,0,0,0,381,163,1,0,0,381,161,0,0,0,381,164,1,0;       457P    447
510,455,1,1,457;                                                     459P    448
314,75.29411911964417,75.29411911964417,75.29411911964417,10HMix     461P    449
edColor;                                                             461P    450
116,-45.,-49.3542136654735,300.;                                     463P    451
123,0.,0.,-1.;                                                       465P    452
123,-1.,0.,0.;                                                       467P    453
190,463,465,467;                                                     469P    454
508,4,0,381,167,1,0,0,381,26,1,0,0,381,168,0,0,0,381,108,1,0;        471P    455
510,469,1,1,471;                                                     473P    456
314,73.33333492279053,73.33333492279053,73.33333492279053,10HMix     475P    457
edColor;                                                             475P    458
116,45.,2.5,300.;                                                    477P    459
123,0.,1.,0.;                                                        479P    460
123,-1.,0.,0.;                                                       481P    461
190,477,479,481;                                                     483P    462
508,4,0,381,27,1,0,0,381,26,0,0,0,381,6,0,0,0,381,7,0,0;             485P    463
510,483,1,1,485;                                                     487P    464
314,75.29411911964417,75.29411911964417,75.29411911964417,10HMix     489P    465
edColor;                                                             489P    466
116,-45.,2.5,295.;                                                   491P    467
123,1.,0.,0.;                                                        493P    468
123,0.,1.,0.;                                                        495P    469
190,491,493,495;                                                     497P    470
508,12,0,381,6,1,0,0,381,167,0,0,0,381,51,1,0,0,381,50,1,0,0,        499P    471
381,49,1,0,0,381,48,1,0,0,381,47,0,0,0,381,5,1,0,0,381,4,1,0,0,      499P    472
381,3,1,0,0,381,2,1,0,0,381,1,1,0;                                   499P    473
510,497,1,1,499;                                                     501P    474
314,73.33333492279053,73.33333492279053,73.33333492279053,10HMix     503P    475
edColor;                                                             503P    476
116,61.2468163995782,2.5,445.;                                       505P    477
123,0.,0.,-1.;                                                       507P    478
123,-1.,0.,0.;                                                       509P    479
190,505,507,509;                                                     511P    480
508,8,0,381,8,1,0,0,381,7,1,0,0,381,1,0,0,0,381,12,1,0,0,381,11,     513P    481
1,0,0,381,10,1,0,0,381,9,1,0,0,381,61,0,0;                           513P    482
510,511,1,1,513;                                                     515P    483
314,75.29411911964417,75.29411911964417,75.29411911964417,10HMix     517P    484
edColor;                                                             517P    485
116,45.,100.,295.;                                                   519P    486
123,-1.,0.,0.;                                                       521P    487
123,0.,-1.,0.;                                                       523P    488
190,519,521,523;                                                     525P    489
508,12,0,381,168,1,0,0,381,27,0,0,0,381,8,0,0,0,381,28,1,0,0,        527P    490
381,17,0,0,0,381,19,0,0,0,381,20,0,0,0,381,44,1,0,0,381,43,1,0,      527P    491
0,381,42,1,0,0,381,41,1,0,0,381,45,1,0;                              527P    492
510,525,1,1,527;                                                     529P    493
314,73.33333492279053,73.33333492279053,73.33333492279053,10HMix     531P    494
edColor;                                                             531P    495
116,-45.,-2.5,300.;                                                  533P    496
123,0.,-1.,0.;                                                       535P    497
123,1.,0.,0.;                                                        537P    498
190,533,535,537;                                                     539P    499
508,4,0,381,51,0,0,0,381,108,0,0,0,381,45,0,0,0,381,99,0,0;          541P    500
510,539,1,1,541;                                                     543P    501
314,73.33333492279053,73.33333492279053,73.33333492279053,10HMix     545P    502
edColor;                                                             545P    503
116,61.2468163995782,-143.524049319906,445.;                         547P    504
123,0.,0.,-1.;                                                       549P    505
123,-1.,0.,0.;                                                       551P    506
190,547,549,551;                                                     553P    507
508,8,0,381,50,0,0,0,381,99,1,0,0,381,41,0,0,0,381,104,1,0,0,        555P    508
381,103,1,0,0,381,102,1,0,0,381,101,1,0,0,381,100,1,0;               555P    509
510,553,1,1,555;                                                     557P    510
314,73.33333492279053,73.33333492279053,73.33333492279053,10HMix     559P    511
edColor;                                                             559P    512
116,-49.9999999999992,-100.,300.;                                    561P    513
123,0.00000000000054,-0.00000000000009,-1.;                          563P    514
123,1.,0.,0.00000000000054;                                          565P    515
192,561,563,4.99999999999918,565;                                    567P    516
508,5,0,381,62,0,0,0,381,109,1,0,0,381,49,0,0,0,381,100,0,0,0,       569P    517
381,110,1,0;                                                         569P    518
510,567,1,1,569;                                                     571P    519
314,73.33333492279053,73.33333492279053,73.33333492279053,10HMix     573P    520
edColor;                                                             573P    521
116,-45.,-100.,345.;                                                 575P    522
123,0.,0.,1.;                                                        577P    523
123,1.,0.,0.;                                                        579P    524
190,575,577,579;                                                     581P    525
508,4,0,381,43,0,0,0,381,46,0,0,0,381,48,0,0,0,381,107,1,0;          583P    526
510,581,1,1,583;                                                     585P    527
314,73.33333492279053,73.33333492279053,73.33333492279053,10HMix     587P    528
edColor;                                                             587P    529
116,45.,-95.,295.;                                                   589P    530
123,0.,1.,0.;                                                        591P    531
123,-1.,0.,0.;                                                       593P    532
190,589,591,593;                                                     595P    533
508,4,0,381,44,0,0,0,381,21,0,0,0,381,47,1,0,0,381,46,1,0;           597P    534
510,595,1,1,597;                                                     599P    535
314,73.33333492279053,73.33333492279053,73.33333492279053,10HMix     601P    536
edColor;                                                             601P    537
116,196.,-295.,295.;                                                 603P    538
123,0.,0.,-1.;                                                       605P    539
123,-1.,0.,0.;                                                       607P    540
190,603,605,607;                                                     609P    541
508,4,0,381,23,1,0,0,381,22,1,0,0,381,25,1,0,0,381,24,1,0;           611P    542
508,4,0,381,21,1,0,0,381,20,1,0,0,381,18,0,0,0,381,5,0,0;            613P    543
510,609,2,1,611,613;                                                 615P    544
314,73.33333492279053,73.33333492279053,73.33333492279053,10HMix     617P    545
edColor;                                                             617P    546
116,-45.,95.,295.;                                                   619P    547
123,0.,-1.,0.;                                                       621P    548
123,1.,0.,0.;                                                        623P    549
190,619,621,623;                                                     625P    550
508,4,0,381,4,0,0,0,381,18,1,0,0,381,19,1,0,0,381,15,0,0;            627P    551
510,625,1,1,627;                                                     629P    552
314,73.33333492279053,73.33333492279053,73.33333492279053,10HMix     631P    553
edColor;                                                             631P    554
116,-45.,95.,345.;                                                   633P    555
123,0.,0.,1.;                                                        635P    556
123,1.,0.,0.;                                                        637P    557
190,633,635,637;                                                     639P    558
508,4,0,381,3,0,0,0,381,15,1,0,0,381,17,1,0,0,381,16,1,0;            641P    559
510,639,1,1,641;                                                     643P    560
314,73.33333492279053,73.33333492279053,73.33333492279053,10HMix     645P    561
edColor;                                                             645P    562
116,-50.0000000000013,100.,300.;                                     647P    563
123,-0.00000000000053,-0.00000000000009,-1.;                         649P    564
123,1.,0.,-0.00000000000053;                                         651P    565
192,647,649,5.00000000000124,651;                                    653P    566
508,5,0,381,71,0,0,0,381,13,1,0,0,381,12,0,0,0,381,2,0,0,0,381,      655P    567
14,1,0;                                                              655P    568
510,653,1,1,655;                                                     657P    569
314,73.33333492279053,73.33333492279053,73.33333492279053,10HMix     659P    570
edColor;                                                             659P    571
116,45.,100.,300.;                                                   661P    572
123,0.,1.,0.;                                                        663P    573
123,-1.,0.,0.;                                                       665P    574
190,661,663,665;                                                     667P    575
508,4,0,381,14,0,0,0,381,16,0,0,0,381,40,1,0,0,381,39,1,0;           669P    576
510,667,1,1,669;                                                     671P    577
314,73.33333492279053,73.33333492279053,73.33333492279053,10HMix     673P    578
edColor;                                                             673P    579
116,-201.,-300.,300.;                                                675P    580
123,0.,0.,1.;                                                        677P    581
123,1.,0.,0.;                                                        679P    582
190,675,677,679;                                                     681P    583
508,4,0,381,79,1,0,0,381,78,1,0,0,381,81,1,0,0,381,80,1,0;           683P    584
508,24,0,381,63,1,0,0,381,62,1,0,0,381,77,1,0,0,381,76,1,0,0,        685P    585
381,75,1,0,0,381,140,0,0,0,381,74,1,0,0,381,134,0,0,0,381,73,1,      685P    586
0,0,381,72,1,0,0,381,38,0,0,0,381,71,1,0,0,381,39,0,0,0,381,60,      685P    587
0,0,0,381,29,0,0,0,381,70,1,0,0,381,69,1,0,0,381,135,0,0,0,381,      685P    588
68,1,0,0,381,138,0,0,0,381,67,1,0,0,381,66,1,0,0,381,65,1,0,0,       685P    589
381,64,1,0;                                                          685P    590
510,681,2,1,683,685;                                                 687P    591
314,73.33333492279053,73.33333492279053,73.33333492279053,10HMix     689P    592
edColor;                                                             689P    593
116,-45.3015368960705,101.71010071662839,300.;                       691P    594
123,0.93969262078591,0.34202014332567,0.;                            693P    595
123,-0.34202014332567,0.93969262078591,0.;                           695P    596
190,691,693,695;                                                     697P    597
508,4,0,381,38,1,0,0,381,37,1,0,0,381,11,0,0,0,381,13,0,0;           699P    598
510,697,1,1,699;                                                     701P    599
314,73.33333492279053,73.33333492279053,73.33333492279053,10HMix     703P    600
edColor;                                                             703P    601
116,-65.84145842717999,143.524049319906,445.;                        705P    602
123,0.,1.,0.;                                                        707P    603
123,0.,0.,1.;                                                        709P    604
190,705,707,709;                                                     711P    605
508,6,0,381,33,1,0,0,381,32,1,0,0,381,36,1,0,0,381,35,1,0,0,381,     713P    606
34,1,0,0,381,10,0,0;                                                 713P    607
510,711,1,1,713;                                                     715P    608
314,73.33333492279053,73.33333492279053,73.33333492279053,10HMix     717P    609
edColor;                                                             717P    610
116,60.5205695648006,143.5240493199062,300.;                         719P    611
123,-0.93969262078591,0.34202014332567,0.;                           721P    612
123,-0.34202014332567,-0.93969262078591,0.;                          723P    613
190,719,721,723;                                                     725P    614
508,4,0,381,30,1,0,0,381,29,1,0,0,381,31,1,0,0,381,9,0,0;            727P    615
510,725,1,1,727;                                                     729P    616
314,73.33333492279053,73.33333492279053,73.33333492279053,10HMix     731P    617
edColor;                                                             731P    618
116,50.0000000000008,100.,300.;                                      733P    619
123,0.,0.,-1.;                                                       735P    620
123,1.,0.,0.;                                                        737P    621
192,733,735,5.00000000000075,737;                                    739P    622
508,5,0,381,60,1,0,0,381,40,0,0,0,381,28,0,0,0,381,61,1,0,0,381,     741P    623
31,0,0;                                                              741P    624
510,739,1,1,741;                                                     743P    625
314,73.33333492279053,73.33333492279053,73.33333492279053,10HMix     745P    626
edColor;                                                             745P    627
116,-196.,-295.,295.;                                                747P    628
123,1.,0.,0.;                                                        749P    629
123,0.,0.,-1.;                                                       751P    630
190,747,749,751;                                                     753P    631
508,4,0,381,54,0,0,0,381,59,1,0,0,381,58,0,0,0,381,25,0,0;           755P    632
510,753,1,1,755;                                                     757P    633
314,73.33333492279053,73.33333492279053,73.33333492279053,10HMix     759P    634
edColor;                                                             759P    635
116,-196.,295.,295.;                                                 761P    636
123,0.,-1.,0.;                                                       763P    637
123,0.,0.,-1.;                                                       765P    638
190,761,763,765;                                                     767P    639
508,4,0,381,58,1,0,0,381,57,1,0,0,381,56,0,0,0,381,24,0,0;           769P    640
510,767,1,1,769;                                                     771P    641
314,73.33333492279053,73.33333492279053,73.33333492279053,10HMix     773P    642
edColor;                                                             773P    643
116,65.21903266872999,141.81394860327759,300.;                       775P    644
123,0.34202014332569,0.9396926207859,0.;                             777P    645
123,-0.9396926207859,0.34202014332569,0.;                            779P    646
190,775,777,779;                                                     781P    647
508,4,0,381,70,0,0,0,381,30,0,0,0,381,83,1,0,0,381,82,1,0;           783P    648
510,781,1,1,783;                                                     785P    649
314,73.33333492279053,73.33333492279053,73.33333492279053,10HMix     787P    650
edColor;                                                             787P    651
116,-1004.9999999999999,-1700.,3308.4907918643949;                   789P    652
123,0.,0.,1.;                                                        791P    653
123,1.,0.,0.;                                                        793P    654
190,789,791,793;                                                     795P    655
508,4,0,381,154,0,0,0,381,166,1,0,0,381,159,0,0,0,381,165,0,0;       797P    656
510,795,1,1,797;                                                     799P    657
314,73.33333492279053,73.33333492279053,73.33333492279053,10HMix     801P    658
edColor;                                                             801P    659
116,1701.,-1700.,-0.00000000000013;                                  803P    660
123,-1.,0.,0.;                                                       805P    661
123,0.,0.,1.;                                                        807P    662
190,803,805,807;                                                     809P    663
508,4,0,381,148,1,0,0,381,147,1,0,0,381,149,1,0,0,381,143,0,0;       811P    664
510,809,1,1,811;                                                     813P    665
314,73.33333492279053,73.33333492279053,73.33333492279053,10HMix     815P    666
edColor;                                                             815P    667
116,-1000.,-1700.,-0.00000000000014;                                 817P    668
123,0.,0.,1.;                                                        819P    669
123,1.,0.,0.;                                                        821P    670
190,817,819,821;                                                     823P    671
508,4,0,381,144,1,0,0,381,143,1,0,0,381,146,1,0,0,381,145,1,0;       825P    672
508,4,0,381,132,0,0,0,381,133,0,0,0,381,127,0,0,0,381,130,0,0;       827P    673
510,823,2,1,825,827;                                                 829P    674
314,73.33333492279053,73.33333492279053,73.33333492279053,10HMix     831P    675
edColor;                                                             831P    676
116,-1706.,-1700.,-8.48920813560473;                                 833P    677
123,-1.,0.,0.;                                                       835P    678
123,0.,0.,1.;                                                        837P    679
190,833,835,837;                                                     839P    680
508,4,0,381,153,0,0,0,381,165,1,0,0,381,160,0,0,0,381,163,0,0;       841P    681
510,839,1,1,841;                                                     843P    682
314,73.33333492279053,73.33333492279053,73.33333492279053,10HMix     845P    683
edColor;                                                             845P    684
116,-60.4886442316263,-143.524049319906,445.;                        847P    685
123,0.,0.,-1.;                                                       849P    686
123,-1.,0.,0.;                                                       851P    687
190,847,849,851;                                                     853P    688
508,3,0,381,137,0,0,0,381,142,1,0,0,381,124,0,0;                     855P    689
510,853,1,1,855;                                                     857P    690
314,73.33333492279053,73.33333492279053,73.33333492279053,10HMix     859P    691
edColor;                                                             859P    692
116,-196.,-295.,5.;                                                  861P    693
123,0.,1.,0.;                                                        863P    694
123,0.,0.,1.;                                                        865P    695
190,861,863,865;                                                     867P    696
508,4,0,381,53,1,0,0,381,52,1,0,0,381,54,1,0,0,381,22,0,0;           869P    697
510,867,1,1,869;                                                     871P    698
314,73.33333492279053,73.33333492279053,73.33333492279053,10HMix     873P    699
edColor;                                                             873P    700
116,196.,-295.,5.;                                                   875P    701
123,-1.,0.,0.;                                                       877P    702
123,0.,0.,1.;                                                        879P    703
190,875,877,879;                                                     881P    704
508,4,0,381,56,1,0,0,381,55,1,0,0,381,53,0,0,0,381,23,0,0;           883P    705
510,881,1,1,883;                                                     885P    706
314,73.33333492279053,73.33333492279053,73.33333492279053,10HMix     887P    707
edColor;                                                             887P    708
116,-65.84145842717999,143.524049319906,300.;                        889P    709
123,-0.93969262078591,-0.34202014332567,0.;                          891P    710
123,0.34202014332567,-0.93969262078591,0.;                           893P    711
190,889,891,893;                                                     895P    712
508,6,0,381,84,1,0,0,381,73,0,0,0,381,87,1,0,0,381,86,1,0,0,381,     897P    713
32,0,0,0,381,85,1,0;                                                 897P    714
510,895,1,1,897;                                                     899P    715
314,73.33333492279053,73.33333492279053,73.33333492279053,10HMix     901P    716
edColor;                                                             901P    717
116,-60.4886442316263,141.80368799897781,445.;                       903P    718
123,0.,0.,-1.;                                                       905P    719
123,-1.,0.,0.;                                                       907P    720
190,903,905,907;                                                     909P    721
508,3,0,381,85,0,0,0,381,33,0,0,0,381,88,1,0;                        911P    722
510,909,1,1,911;                                                     913P    723
314,73.33333492279053,73.33333492279053,73.33333492279053,10HMix     915P    724
edColor;                                                             915P    725
116,65.8733837603543,141.80368799897781,445.;                        917P    726
123,0.,0.,-1.;                                                       919P    727
123,-1.,0.,0.;                                                       921P    728
190,917,919,921;                                                     923P    729
508,3,0,381,83,0,0,0,381,34,0,0,0,381,89,1,0;                        925P    730
510,923,1,1,925;                                                     927P    731
314,73.33333492279053,73.33333492279053,73.33333492279053,10HMix     929P    732
edColor;                                                             929P    733
116,50.3015384435822,100.82847006483941,300.;                        931P    734
123,0.93969262078591,-0.34202014332567,0.;                           933P    735
123,0.34202014332567,0.93969262078591,0.;                            935P    736
190,931,933,935;                                                     937P    737
508,6,0,381,90,1,0,0,381,69,0,0,0,381,82,0,0,0,381,89,0,0,0,381,     939P    738
35,0,0,0,381,91,1,0;                                                 939P    739
510,937,1,1,939;                                                     941P    740
314,73.33333492279053,73.33333492279053,73.33333492279053,10HMix     943P    741
edColor;                                                             943P    742
116,-66.6315559283062,-143.524049319906,450.;                        945P    743
123,0.,0.,1.;                                                        947P    744
123,1.,0.,0.;                                                        949P    745
190,945,947,949;                                                     951P    746
508,12,0,381,92,1,0,0,381,91,0,0,0,381,36,0,0,0,381,86,0,0,0,        953P    747
381,98,1,0,0,381,97,1,0,0,381,141,0,0,0,381,96,1,0,0,381,95,1,0,     953P    748
0,381,94,1,0,0,381,139,0,0,0,381,93,1,0;                             953P    749
510,951,1,1,953;                                                     955P    750
314,73.33333492279053,73.33333492279053,73.33333492279053,10HMix     957P    751
edColor;                                                             957P    752
116,-60.5205695648006,143.524049319906,300.;                         959P    753
123,-0.34202014332569,0.9396926207859,0.;                            961P    754
123,-0.9396926207859,-0.34202014332569,0.;                           963P    755
190,959,961,963;                                                     965P    756
508,4,0,381,37,0,0,0,381,72,0,0,0,381,84,0,0,0,381,88,0,0;           967P    757
510,965,1,1,967;                                                     969P    758
314,73.33333492279053,73.33333492279053,73.33333492279053,10HMix     971P    759
edColor;                                                             971P    760
116,50.0000000000013,-100.,300.;                                     973P    761
123,0.00000000000053,0.00000000000009,-1.;                           975P    762
123,1.,0.,0.00000000000053;                                          977P    763
192,973,975,5.00000000000124,977;                                    979P    764
508,5,0,381,105,1,0,0,381,64,0,0,0,381,106,1,0,0,381,104,0,0,0,      981P    765
381,42,0,0;                                                          981P    766
510,979,1,1,981;                                                     983P    767
314,73.33333492279053,73.33333492279053,73.33333492279053,10HMix     985P    768
edColor;                                                             985P    769
116,-196.,-295.,5.;                                                  987P    770
123,0.,0.,1.;                                                        989P    771
123,1.,0.,0.;                                                        991P    772
190,987,989,991;                                                     993P    773
508,4,0,381,55,0,0,0,381,57,0,0,0,381,59,0,0,0,381,52,0,0;           995P    774
510,993,1,1,995;                                                     997P    775
314,73.33333492279053,73.33333492279053,73.33333492279053,10HMix     999P    776
edColor;                                                             999P    777
116,-45.,-100.,300.;                                                1001P    778
123,0.,-1.,0.;                                                      1003P    779
123,1.,0.,0.;                                                       1005P    780
190,1001,1003,1005;                                                 1007P    781
508,4,0,381,107,0,0,0,381,109,0,0,0,381,63,0,0,0,381,105,0,0;       1009P    782
510,1007,1,1,1009;                                                  1011P    783
314,73.33333492279053,73.33333492279053,73.33333492279053,10HMix    1013P    784
edColor;                                                            1013P    785
116,45.3015368960705,-101.71010071662839,300.;                      1015P    786
123,-0.93969262078591,-0.34202014332567,0.;                         1017P    787
123,0.34202014332567,-0.93969262078591,0.;                          1019P    788
190,1015,1017,1019;                                                 1021P    789
508,4,0,381,106,0,0,0,381,65,0,0,0,381,111,1,0,0,381,103,0,0;       1023P    790
510,1021,1,1,1023;                                                  1025P    791
314,73.33333492279053,73.33333492279053,73.33333492279053,10HMix    1027P    792
edColor;                                                            1027P    793
116,60.5205695648006,-143.524049319906,300.;                        1029P    794
123,0.34202014332569,-0.9396926207859,0.;                           1031P    795
123,0.9396926207859,0.34202014332569,0.;                            1033P    796
190,1029,1031,1033;                                                 1035P    797
508,4,0,381,66,0,0,0,381,112,1,0,0,381,113,1,0,0,381,111,0,0;       1037P    798
510,1035,1,1,1037;                                                  1039P    799
314,73.33333492279053,73.33333492279053,73.33333492279053,10HMix    1041P    800
edColor;                                                            1041P    801
116,65.84145842717999,-143.524049319906,300.;                       1043P    802
123,0.93969262078591,0.34202014332567,0.;                           1045P    803
123,-0.34202014332567,0.93969262078591,0.;                          1047P    804
190,1043,1045,1047;                                                 1049P    805
508,6,0,381,67,0,0,0,381,114,1,0,0,381,94,0,0,0,381,116,1,0,0,      1051P    806
381,115,1,0,0,381,112,0,0;                                          1051P    807
510,1049,1,1,1051;                                                  1053P    808
314,73.33333492279053,73.33333492279053,73.33333492279053,10HMix    1055P    809
edColor;                                                            1055P    810
116,50.,-99.11836509645761,300.;                                    1057P    811
123,1.,0.,0.;                                                       1059P    812
123,0.,1.,0.;                                                       1061P    813
190,1057,1059,1061;                                                 1063P    814
508,4,0,381,68,0,0,0,381,117,1,0,0,381,93,0,0,0,381,118,1,0;        1065P    815
510,1063,1,1,1065;                                                  1067P    816
314,73.33333492279053,73.33333492279053,73.33333492279053,10HMix    1069P    817
edColor;                                                            1069P    818
116,-50.,99.11836509645761,300.;                                    1071P    819
123,-1.,0.,0.;                                                      1073P    820
123,0.,-1.,0.;                                                      1075P    821
190,1071,1073,1075;                                                 1077P    822
508,4,0,381,119,1,0,0,381,74,0,0,0,381,120,1,0,0,381,97,0,0;        1079P    823
510,1077,1,1,1079;                                                  1081P    824
314,73.33333492279053,73.33333492279053,73.33333492279053,10HMix    1083P    825
edColor;                                                            1083P    826
116,-50.3015384397268,-100.82847005424699,300.;                     1085P    827
123,-0.93969262078591,0.34202014332567,0.;                          1087P    828
123,-0.34202014332567,-0.93969262078591,0.;                         1089P    829
190,1085,1087,1089;                                                 1091P    830
508,6,0,381,142,0,0,0,381,121,1,0,0,381,96,0,0,0,381,123,1,0,0,     1093P    831
381,75,0,0,0,381,122,1,0;                                           1093P    832
510,1091,1,1,1093;                                                  1095P    833
314,73.33333492279053,73.33333492279053,73.33333492279053,10HMix    1097P    834
edColor;                                                            1097P    835
116,-65.21903266872999,-141.81394860327759,300.;                    1099P    836
123,-0.34202014332569,-0.9396926207859,0.;                          1101P    837
123,0.9396926207859,-0.34202014332569,0.;                           1103P    838
190,1099,1101,1103;                                                 1105P    839
508,4,0,381,122,0,0,0,381,76,0,0,0,381,125,1,0,0,381,124,1,0;       1107P    840
510,1105,1,1,1107;                                                  1109P    841
314,73.33333492279053,73.33333492279053,73.33333492279053,10HMix    1111P    842
edColor;                                                            1111P    843
116,-60.5205695648005,-143.524049319906,300.;                       1113P    844
123,0.93969262078591,-0.34202014332567,0.;                          1115P    845
123,0.34202014332567,0.93969262078591,0.;                           1117P    846
190,1113,1115,1117;                                                 1119P    847
508,4,0,381,125,0,0,0,381,77,0,0,0,381,110,0,0,0,381,101,0,0;       1121P    848
510,1119,1,1,1121;                                                  1123P    849
314,73.33333492279053,73.33333492279053,73.33333492279053,10HMix    1125P    850
edColor;                                                            1125P    851
116,-201.,-300.,300.;                                               1127P    852
123,0.,-1.,0.;                                                      1129P    853
123,0.,0.,-1.;                                                      1131P    854
190,1127,1129,1131;                                                 1133P    855
508,4,0,381,126,1,0,0,381,78,0,0,0,381,128,1,0,0,381,127,1,0;       1135P    856
510,1133,1,1,1135;                                                  1137P    857
314,73.33333492279053,73.33333492279053,73.33333492279053,10HMix    1139P    858
edColor;                                                            1139P    859
116,-201.,-300.,-0.00000000000012;                                  1141P    860
123,-1.,0.,0.;                                                      1143P    861
123,0.,0.,1.;                                                       1145P    862
190,1141,1143,1145;                                                 1147P    863
508,4,0,381,79,0,0,0,381,129,1,0,0,381,130,1,0,0,381,128,0,0;       1149P    864
510,1147,1,1,1149;                                                  1151P    865
314,73.33333492279053,73.33333492279053,73.33333492279053,10HMix    1153P    866
edColor;                                                            1153P    867
116,-201.,300.,-0.00000000000012;                                   1155P    868
123,0.,1.,0.;                                                       1157P    869
123,0.,0.,1.;                                                       1159P    870
190,1155,1157,1159;                                                 1161P    871
508,4,0,381,80,0,0,0,381,131,1,0,0,381,132,1,0,0,381,129,0,0;       1163P    872
510,1161,1,1,1163;                                                  1165P    873
314,73.33333492279053,73.33333492279053,73.33333492279053,10HMix    1167P    874
edColor;                                                            1167P    875
116,201.,-300.,300.;                                                1169P    876
123,1.,0.,0.;                                                       1171P    877
123,0.,0.,-1.;                                                      1173P    878
190,1169,1171,1173;                                                 1175P    879
508,4,0,381,131,0,0,0,381,81,0,0,0,381,126,0,0,0,381,133,1,0;       1177P    880
510,1175,1,1,1177;                                                  1179P    881
314,73.33333492279053,73.33333492279053,73.33333492279053,10HMix    1181P    882
edColor;                                                            1181P    883
116,-55.,99.11836509645771,300.;                                    1183P    884
123,0.,0.,-1.;                                                      1185P    885
123,1.,0.,0.;                                                       1187P    886
192,1183,1185,5.00000000000025,1187;                                1189P    887
508,4,0,381,87,0,0,0,381,134,1,0,0,381,119,0,0,0,381,98,0,0;        1191P    888
510,1189,1,1,1191;                                                  1193P    889
314,73.33333492279053,73.33333492279053,73.33333492279053,10HMix    1195P    890
edColor;                                                            1195P    891
116,55.0000000000013,99.11836509645771,300.;                        1197P    892
123,0.,0.,-1.;                                                      1199P    893
123,1.,0.,0.;                                                       1201P    894
192,1197,1199,5.00000000000124,1201;                                1203P    895
508,4,0,381,117,0,0,0,381,135,1,0,0,381,90,0,0,0,381,92,0,0;        1205P    896
510,1203,1,1,1205;                                                  1207P    897
314,73.33333492279053,73.33333492279053,73.33333492279053,10HMix    1209P    898
edColor;                                                            1209P    899
116,-65.84145842717999,-143.524049319906,450.;                      1211P    900
123,0.,-1.,0.;                                                      1213P    901
123,0.,0.,-1.;                                                      1215P    902
190,1211,1213,1215;                                                 1217P    903
508,6,0,381,136,1,0,0,381,116,0,0,0,381,95,0,0,0,381,121,0,0,0,     1219P    904
381,137,1,0,0,381,102,0,0;                                          1219P    905
510,1217,1,1,1219;                                                  1221P    906
314,73.33333492279053,73.33333492279053,73.33333492279053,10HMix    1223P    907
edColor;                                                            1223P    908
116,65.8733837603543,-143.524049319906,445.;                        1225P    909
123,0.,0.,-1.;                                                      1227P    910
123,-1.,0.,0.;                                                      1229P    911
190,1225,1227,1229;                                                 1231P    912
508,3,0,381,113,0,0,0,381,115,0,0,0,381,136,0,0;                    1233P    913
510,1231,1,1,1233;                                                  1235P    914
314,73.33333492279053,73.33333492279053,73.33333492279053,10HMix    1237P    915
edColor;                                                            1237P    916
116,55.0000000000007,-99.11836509645761,450.;                       1239P    917
123,0.,0.,1.;                                                       1241P    918
123,-1.,0.,0.;                                                      1243P    919
192,1239,1241,5.00000000000069,1243;                                1245P    920
508,4,0,381,114,0,0,0,381,138,1,0,0,381,118,0,0,0,381,139,1,0;      1247P    921
510,1245,1,1,1247;                                                  1249P    922
314,73.33333492279053,73.33333492279053,73.33333492279053,10HMix    1251P    923
edColor;                                                            1251P    924
116,-55.0000000000012,-99.11836509645761,450.;                      1253P    925
123,0.,0.,1.;                                                       1255P    926
123,-1.,0.,0.;                                                      1257P    927
192,1253,1255,5.00000000000114,1257;                                1259P    928
508,4,0,381,120,0,0,0,381,140,1,0,0,381,123,0,0,0,381,141,1,0;      1261P    929
510,1259,1,1,1261;                                                  1263P    930
514,63,385,1,399,1,415,1,429,1,445,1,459,1,473,1,487,1,501,1,       1265P    931
515,1,529,1,543,1,557,1,571,1,585,1,599,1,615,1,629,1,643,1,657,    1265P    932
1,671,1,687,1,701,1,715,1,729,1,743,1,757,1,771,1,785,1,799,1,      1265P    933
813,1,829,1,843,1,857,1,871,1,885,1,899,1,913,1,927,1,941,1,955,    1265P    934
1,969,1,983,1,997,1,1011,1,1025,1,1039,1,1053,1,1067,1,1081,1,      1265P    935
1095,1,1109,1,1123,1,1137,1,1151,1,1165,1,1179,1,1193,0,1207,0,     1265P    936
1221,1,1235,1,1249,0,1263,0;                                        1265P    937
186,1265,1,0;                                                       1267P    938
S      1G      3D   1268P    938                                        T      1
