# Supplementary material for: Data on the natural ventilation performance of windcatcher with anti-short-circuit device (ASCD)
Source: Data Brief. 2016 Aug 28;9:252–6. doi: 10.1016/j.dib.2016.08.042 (PMC5021850; doi:10.1016/j.dib.2016.08.042)
Supplement: Supplementary file 4 — Supplementary material [file mmc4.zip]

Archive with 1 entries (1 files):
- Supplementary 2 -30  ASCD.igs
