# Supplementary material for: Data on the natural ventilation performance of windcatcher with anti-short-circuit device (ASCD)
Source: Data Brief. 2016 Aug 28;9:252–6. doi: 10.1016/j.dib.2016.08.042 (PMC5021850; doi:10.1016/j.dib.2016.08.042)
Supplement: Supplementary file 4 — Supplementary material [file mmc4.zip › Supplementary 2 -30 ASCD.igs]

C                                                                       S      1
1H,,1H;,10HSolid Edge,6H30.igs,13H By UGS Corp.,22HXPlus GENERIC/IGES 3.G      1
0,32,38, 6,308,15,7HUnknown,1.000,2,2HMM,1,1.000,15H20160417.220305,    G      2
1.0e-005,0.00,6HAuthor,5HTitle,11,0,15H20160417.220305;                 G      3
     314       1       0       1       0       0       0       000010001D      1
     314       1       0       2       0       0       0               0D      2
     116       3       0       1       0       0       0       000010001D      3
     116       1       0       1       0       0       0               0D      4
     123       4       0       1       0       0       0       000010201D      5
     123       1       0       1       0       0       0               0D      6
     123       5       0       1       0       0       0       000010201D      7
     123       1       0       1       0       0       0               0D      8
     190       6       0       1       0       0       0       000010001D      9
     190       1       0       1       1       0       0               0D     10
     110       7       0       1       0       0       0       000010001D     11
     110       1       0       1       0       0       0               0D     12
     502       8       0       1       0       0       0       000010001D     13
     502       1       0      60       1       0       0               0D     14
     110      68       0       1       0       0       0       000010001D     15
     110       1       0       1       0       0       0               0D     16
     110      69       0       1       0       0       0       000010001D     17
     110       1       0       1       0       0       0               0D     18
     110      70       0       1       0       0       0       000010001D     19
     110       1       0       1       0       0       0               0D     20
     110      71       0       1       0       0       0       000010001D     21
     110       1       0       1       0       0       0               0D     22
     110      72       0       1       0       0       0       000010001D     23
     110       1       0       1       0       0       0               0D     24
     110      73       0       1       0       0       0       000010001D     25
     110       1       0       1       0       0       0               0D     26
     110      74       0       1       0       0       0       000010001D     27
     110       1       0       1       0       0       0               0D     28
     110      75       0       1       0       0       0       000010001D     29
     110       1       0       1       0       0       0               0D     30
     110      76       0       1       0       0       0       000010001D     31
     110       1       0       2       0       0       0               0D     32
     110      78       0       1       0       0       0       000010001D     33
     110       1       0       2       0       0       0               0D     34
     110      80       0       1       0       0       0       000010001D     35
     110       1       0       2       0       0       0               0D     36
     124      82       0       1       0       0       0       000010001D     37
     124       1       0       3       0       0       0               0D     38
     100      85       0       1       0       0      37       000010001D     39
     100       1       0       2       0       0       0               0D     40
     110      87       0       1       0       0       0       000010001D     41
     110       1       0       2       0       0       0               0D     42
     110      89       0       1       0       0       0       000010001D     43
     110       1       0       1       0       0       0               0D     44
     110      90       0       1       0       0       0       000010001D     45
     110       1       0       1       0       0       0               0D     46
     110      91       0       1       0       0       0       000010001D     47
     110       1       0       1       0       0       0               0D     48
     110      92       0       1       0       0       0       000010001D     49
     110       1       0       1       0       0       0               0D     50
     110      93       0       1       0       0       0       000010001D     51
     110       1       0       1       0       0       0               0D     52
     110      94       0       1       0       0       0       000010001D     53
     110       1       0       1       0       0       0               0D     54
     110      95       0       1       0       0       0       000010001D     55
     110       1       0       1       0       0       0               0D     56
     110      96       0       1       0       0       0       000010001D     57
     110       1       0       1       0       0       0               0D     58
     110      97       0       1       0       0       0       000010001D     59
     110       1       0       1       0       0       0               0D     60
     110      98       0       1       0       0       0       000010001D     61
     110       1       0       1       0       0       0               0D     62
     110      99       0       1       0       0       0       000010001D     63
     110       1       0       1       0       0       0               0D     64
     110     100       0       1       0       0       0       000010001D     65
     110       1       0       1       0       0       0               0D     66
     110     101       0       1       0       0       0       000010001D     67
     110       1       0       1       0       0       0               0D     68
     110     102       0       1       0       0       0       000010001D     69
     110       1       0       1       0       0       0               0D     70
     110     103       0       1       0       0       0       000010001D     71
     110       1       0       1       0       0       0               0D     72
     110     104       0       1       0       0       0       000010001D     73
     110       1       0       1       0       0       0               0D     74
     110     105       0       1       0       0       0       000010001D     75
     110       1       0       1       0       0       0               0D     76
     110     106       0       1       0       0       0       000010001D     77
     110       1       0       1       0       0       0               0D     78
     110     107       0       1       0       0       0       000010001D     79
     110       1       0       1       0       0       0               0D     80
     110     108       0       1       0       0       0       000010001D     81
     110       1       0       1       0       0       0               0D     82
     110     109       0       1       0       0       0       000010001D     83
     110       1       0       1       0       0       0               0D     84
     110     110       0       1       0       0       0       000010001D     85
     110       1       0       1       0       0       0               0D     86
     110     111       0       1       0       0       0       000010001D     87
     110       1       0       1       0       0       0               0D     88
     110     112       0       1       0       0       0       000010001D     89
     110       1       0       2       0       0       0               0D     90
     110     114       0       1       0       0       0       000010001D     91
     110       1       0       2       0       0       0               0D     92
     110     116       0       1       0       0       0       000010001D     93
     110       1       0       2       0       0       0               0D     94
     110     118       0       1       0       0       0       000010001D     95
     110       1       0       2       0       0       0               0D     96
     110     120       0       1       0       0       0       000010001D     97
     110       1       0       2       0       0       0               0D     98
     110     122       0       1       0       0       0       000010001D     99
     110       1       0       2       0       0       0               0D    100
     110     124       0       1       0       0       0       000010001D    101
     110       1       0       2       0       0       0               0D    102
     110     126       0       1       0       0       0       000010001D    103
     110       1       0       2       0       0       0               0D    104
     110     128       0       1       0       0       0       000010001D    105
     110       1       0       2       0       0       0               0D    106
     110     130       0       1       0       0       0       000010001D    107
     110       1       0       2       0       0       0               0D    108
     110     132       0       1       0       0       0       000010001D    109
     110       1       0       1       0       0       0               0D    110
     110     133       0       1       0       0       0       000010001D    111
     110       1       0       1       0       0       0               0D    112
     110     134       0       1       0       0       0       000010001D    113
     110       1       0       1       0       0       0               0D    114
     110     135       0       1       0       0       0       000010001D    115
     110       1       0       1       0       0       0               0D    116
     110     136       0       1       0       0       0       000010001D    117
     110       1       0       1       0       0       0               0D    118
     110     137       0       1       0       0       0       000010001D    119
     110       1       0       1       0       0       0               0D    120
     110     138       0       1       0       0       0       000010001D    121
     110       1       0       1       0       0       0               0D    122
     110     139       0       1       0       0       0       000010001D    123
     110       1       0       1       0       0       0               0D    124
     110     140       0       1       0       0       0       000010001D    125
     110       1       0       1       0       0       0               0D    126
     110     141       0       1       0       0       0       000010001D    127
     110       1       0       1       0       0       0               0D    128
     110     142       0       1       0       0       0       000010001D    129
     110       1       0       1       0       0       0               0D    130
     110     143       0       1       0       0       0       000010001D    131
     110       1       0       1       0       0       0               0D    132
     110     144       0       1       0       0       0       000010001D    133
     110       1       0       1       0       0       0               0D    134
     110     145       0       1       0       0       0       000010001D    135
     110       1       0       1       0       0       0               0D    136
     110     146       0       1       0       0       0       000010001D    137
     110       1       0       1       0       0       0               0D    138
     110     147       0       1       0       0       0       000010001D    139
     110       1       0       1       0       0       0               0D    140
     110     148       0       1       0       0       0       000010001D    141
     110       1       0       2       0       0       0               0D    142
     110     150       0       1       0       0       0       000010001D    143
     110       1       0       1       0       0       0               0D    144
     110     151       0       1       0       0       0       000010001D    145
     110       1       0       1       0       0       0               0D    146
     110     152       0       1       0       0       0       000010001D    147
     110       1       0       1       0       0       0               0D    148
     110     153       0       1       0       0       0       000010001D    149
     110       1       0       1       0       0       0               0D    150
     110     154       0       1       0       0       0       000010001D    151
     110       1       0       1       0       0       0               0D    152
     110     155       0       1       0       0       0       000010001D    153
     110       1       0       1       0       0       0               0D    154
     110     156       0       1       0       0       0       000010001D    155
     110       1       0       1       0       0       0               0D    156
     110     157       0       1       0       0       0       000010001D    157
     110       1       0       1       0       0       0               0D    158
     110     158       0       1       0       0       0       000010001D    159
     110       1       0       1       0       0       0               0D    160
     110     159       0       1       0       0       0       000010001D    161
     110       1       0       1       0       0       0               0D    162
     110     160       0       1       0       0       0       000010001D    163
     110       1       0       1       0       0       0               0D    164
     124     161       0       1       0       0       0       000010001D    165
     124       1       0       1       0       0       0               0D    166
     100     162       0       1       0       0     165       000010001D    167
     100       1       0       2       0       0       0               0D    168
     124     164       0       1       0       0       0       000010001D    169
     124       1       0       1       0       0       0               0D    170
     100     165       0       1       0       0     169       000010001D    171
     100       1       0       2       0       0       0               0D    172
     124     167       0       1       0       0       0       000010001D    173
     124       1       0       3       0       0       0               0D    174
     100     170       0       1       0       0     173       000010001D    175
     100       1       0       2       0       0       0               0D    176
     110     172       0       1       0       0       0       000010001D    177
     110       1       0       1       0       0       0               0D    178
     124     173       0       1       0       0       0       000010001D    179
     124       1       0       3       0       0       0               0D    180
     100     176       0       1       0       0     179       000010001D    181
     100       1       0       2       0       0       0               0D    182
     110     178       0       1       0       0       0       000010001D    183
     110       1       0       2       0       0       0               0D    184
     110     180       0       1       0       0       0       000010001D    185
     110       1       0       2       0       0       0               0D    186
     110     182       0       1       0       0       0       000010001D    187
     110       1       0       2       0       0       0               0D    188
     110     184       0       1       0       0       0       000010001D    189
     110       1       0       1       0       0       0               0D    190
     110     185       0       1       0       0       0       000010001D    191
     110       1       0       2       0       0       0               0D    192
     110     187       0       1       0       0       0       000010001D    193
     110       1       0       2       0       0       0               0D    194
     124     189       0       1       0       0       0       000010001D    195
     124       1       0       3       0       0       0               0D    196
     100     192       0       1       0       0     195       000010001D    197
     100       1       0       2       0       0       0               0D    198
     110     194       0       1       0       0       0       000010001D    199
     110       1       0       2       0       0       0               0D    200
     110     196       0       1       0       0       0       000010001D    201
     110       1       0       2       0       0       0               0D    202
     110     198       0       1       0       0       0       000010001D    203
     110       1       0       1       0       0       0               0D    204
     110     199       0       1       0       0       0       000010001D    205
     110       1       0       2       0       0       0               0D    206
     110     201       0       1       0       0       0       000010001D    207
     110       1       0       2       0       0       0               0D    208
     110     203       0       1       0       0       0       000010001D    209
     110       1       0       2       0       0       0               0D    210
     110     205       0       1       0       0       0       000010001D    211
     110       1       0       1       0       0       0               0D    212
     110     206       0       1       0       0       0       000010001D    213
     110       1       0       1       0       0       0               0D    214
     110     207       0       1       0       0       0       000010001D    215
     110       1       0       1       0       0       0               0D    216
     110     208       0       1       0       0       0       000010001D    217
     110       1       0       1       0       0       0               0D    218
     110     209       0       1       0       0       0       000010001D    219
     110       1       0       2       0       0       0               0D    220
     110     211       0       1       0       0       0       000010001D    221
     110       1       0       2       0       0       0               0D    222
     110     213       0       1       0       0       0       000010001D    223
     110       1       0       2       0       0       0               0D    224
     110     215       0       1       0       0       0       000010001D    225
     110       1       0       2       0       0       0               0D    226
     110     217       0       1       0       0       0       000010001D    227
     110       1       0       2       0       0       0               0D    228
     110     219       0       1       0       0       0       000010001D    229
     110       1       0       2       0       0       0               0D    230
     110     221       0       1       0       0       0       000010001D    231
     110       1       0       2       0       0       0               0D    232
     110     223       0       1       0       0       0       000010001D    233
     110       1       0       2       0       0       0               0D    234
     110     225       0       1       0       0       0       000010001D    235
     110       1       0       2       0       0       0               0D    236
     110     227       0       1       0       0       0       000010001D    237
     110       1       0       2       0       0       0               0D    238
     124     229       0       1       0       0       0       000010001D    239
     124       1       0       2       0       0       0               0D    240
     100     231       0       1       0       0     239       000010001D    241
     100       1       0       2       0       0       0               0D    242
     110     233       0       1       0       0       0       000010001D    243
     110       1       0       1       0       0       0               0D    244
     110     234       0       1       0       0       0       000010001D    245
     110       1       0       2       0       0       0               0D    246
     110     236       0       1       0       0       0       000010001D    247
     110       1       0       2       0       0       0               0D    248
     110     238       0       1       0       0       0       000010001D    249
     110       1       0       2       0       0       0               0D    250
     110     240       0       1       0       0       0       000010001D    251
     110       1       0       1       0       0       0               0D    252
     124     241       0       1       0       0       0       000010001D    253
     124       1       0       1       0       0       0               0D    254
     100     242       0       1       0       0     253       000010001D    255
     100       1       0       2       0       0       0               0D    256
     110     244       0       1       0       0       0       000010001D    257
     110       1       0       1       0       0       0               0D    258
     124     245       0       1       0       0       0       000010001D    259
     124       1       0       3       0       0       0               0D    260
     100     248       0       1       0       0     259       000010001D    261
     100       1       0       2       0       0       0               0D    262
     110     250       0       1       0       0       0       000010001D    263
     110       1       0       2       0       0       0               0D    264
     110     252       0       1       0       0       0       000010001D    265
     110       1       0       2       0       0       0               0D    266
     110     254       0       1       0       0       0       000010001D    267
     110       1       0       2       0       0       0               0D    268
     124     256       0       1       0       0       0       000010001D    269
     124       1       0       3       0       0       0               0D    270
     100     259       0       1       0       0     269       000010001D    271
     100       1       0       2       0       0       0               0D    272
     110     261       0       1       0       0       0       000010001D    273
     110       1       0       2       0       0       0               0D    274
     110     263       0       1       0       0       0       000010001D    275
     110       1       0       2       0       0       0               0D    276
     110     265       0       1       0       0       0       000010001D    277
     110       1       0       1       0       0       0               0D    278
     110     266       0       1       0       0       0       000010001D    279
     110       1       0       1       0       0       0               0D    280
     110     267       0       1       0       0       0       000010001D    281
     110       1       0       1       0       0       0               0D    282
     110     268       0       1       0       0       0       000010001D    283
     110       1       0       2       0       0       0               0D    284
     110     270       0       1       0       0       0       000010001D    285
     110       1       0       2       0       0       0               0D    286
     110     272       0       1       0       0       0       000010001D    287
     110       1       0       2       0       0       0               0D    288
     110     274       0       1       0       0       0       000010001D    289
     110       1       0       2       0       0       0               0D    290
     110     276       0       1       0       0       0       000010001D    291
     110       1       0       2       0       0       0               0D    292
     110     278       0       1       0       0       0       000010001D    293
     110       1       0       2       0       0       0               0D    294
     110     280       0       1       0       0       0       000010001D    295
     110       1       0       2       0       0       0               0D    296
     110     282       0       1       0       0       0       000010001D    297
     110       1       0       1       0       0       0               0D    298
     110     283       0       1       0       0       0       000010001D    299
     110       1       0       1       0       0       0               0D    300
     110     284       0       1       0       0       0       000010001D    301
     110       1       0       1       0       0       0               0D    302
     110     285       0       1       0       0       0       000010001D    303
     110       1       0       1       0       0       0               0D    304
     110     286       0       1       0       0       0       000010001D    305
     110       1       0       2       0       0       0               0D    306
     110     288       0       1       0       0       0       000010001D    307
     110       1       0       2       0       0       0               0D    308
     110     290       0       1       0       0       0       000010001D    309
     110       1       0       2       0       0       0               0D    310
     110     292       0       1       0       0       0       000010001D    311
     110       1       0       2       0       0       0               0D    312
     110     294       0       1       0       0       0       000010001D    313
     110       1       0       2       0       0       0               0D    314
     110     296       0       1       0       0       0       000010001D    315
     110       1       0       1       0       0       0               0D    316
     110     297       0       1       0       0       0       000010001D    317
     110       1       0       1       0       0       0               0D    318
     110     298       0       1       0       0       0       000010001D    319
     110       1       0       1       0       0       0               0D    320
     110     299       0       1       0       0       0       000010001D    321
     110       1       0       1       0       0       0               0D    322
     110     300       0       1       0       0       0       000010001D    323
     110       1       0       1       0       0       0               0D    324
     110     301       0       1       0       0       0       000010001D    325
     110       1       0       1       0       0       0               0D    326
     110     302       0       1       0       0       0       000010001D    327
     110       1       0       1       0       0       0               0D    328
     110     303       0       1       0       0       0       000010001D    329
     110       1       0       1       0       0       0               0D    330
     124     304       0       1       0       0       0       000010001D    331
     124       1       0       1       0       0       0               0D    332
     100     305       0       1       0       0     331       000010001D    333
     100       1       0       2       0       0       0               0D    334
     124     307       0       1       0       0       0       000010001D    335
     124       1       0       2       0       0       0               0D    336
     100     309       0       1       0       0     335       000010001D    337
     100       1       0       2       0       0       0               0D    338
     110     311       0       1       0       0       0       000010001D    339
     110       1       0       2       0       0       0               0D    340
     110     313       0       1       0       0       0       000010001D    341
     110       1       0       2       0       0       0               0D    342
     124     315       0       1       0       0       0       000010001D    343
     124       1       0       2       0       0       0               0D    344
     100     317       0       1       0       0     343       000010001D    345
     100       1       0       2       0       0       0               0D    346
     124     319       0       1       0       0       0       000010001D    347
     124       1       0       2       0       0       0               0D    348
     100     321       0       1       0       0     347       000010001D    349
     100       1       0       2       0       0       0               0D    350
     124     323       0       1       0       0       0       000010001D    351
     124       1       0       2       0       0       0               0D    352
     100     325       0       1       0       0     351       000010001D    353
     100       1       0       2       0       0       0               0D    354
     124     327       0       1       0       0       0       000010001D    355
     124       1       0       2       0       0       0               0D    356
     100     329       0       1       0       0     355       000010001D    357
     100       1       0       2       0       0       0               0D    358
     110     331       0       1       0       0       0       000010001D    359
     110       1       0       2       0       0       0               0D    360
     110     333       0       1       0       0       0       000010001D    361
     110       1       0       2       0       0       0               0D    362
     110     335       0       1       0       0       0       000010001D    363
     110       1       0       2       0       0       0               0D    364
     110     337       0       1       0       0       0       000010001D    365
     110       1       0       2       0       0       0               0D    366
     110     339       0       1       0       0       0       000010001D    367
     110       1       0       2       0       0       0               0D    368
     110     341       0       1       0       0       0       000010001D    369
     110       1       0       2       0       0       0               0D    370
     110     343       0       1       0       0       0       000010001D    371
     110       1       0       2       0       0       0               0D    372
     110     345       0       1       0       0       0       000010001D    373
     110       1       0       2       0       0       0               0D    374
     110     347       0       1       0       0       0       000010001D    375
     110       1       0       2       0       0       0               0D    376
     110     349       0       1       0       0       0       000010001D    377
     110       1       0       2       0       0       0               0D    378
     110     351       0       1       0       0       0       000010001D    379
     110       1       0       2       0       0       0               0D    380
     110     353       0       1       0       0       0       000010001D    381
     110       1       0       2       0       0       0               0D    382
     110     355       0       1       0       0       0       000010001D    383
     110       1       0       2       0       0       0               0D    384
     110     357       0       1       0       0       0       000010001D    385
     110       1       0       2       0       0       0               0D    386
     110     359       0       1       0       0       0       000010001D    387
     110       1       0       2       0       0       0               0D    388
     110     361       0       1       0       0       0       000010001D    389
     110       1       0       2       0       0       0               0D    390
     110     363       0       1       0       0       0       000010001D    391
     110       1       0       2       0       0       0               0D    392
     110     365       0       1       0       0       0       000010001D    393
     110       1       0       2       0       0       0               0D    394
     110     367       0       1       0       0       0       000010001D    395
     110       1       0       2       0       0       0               0D    396
     110     369       0       1       0       0       0       000010001D    397
     110       1       0       1       0       0       0               0D    398
     110     370       0       1       0       0       0       000010001D    399
     110       1       0       2       0       0       0               0D    400
     110     372       0       1       0       0       0       000010001D    401
     110       1       0       2       0       0       0               0D    402
     110     374       0       1       0       0       0       000010001D    403
     110       1       0       2       0       0       0               0D    404
     110     376       0       1       0       0       0       000010001D    405
     110       1       0       2       0       0       0               0D    406
     110     378       0       1       0       0       0       000010001D    407
     110       1       0       2       0       0       0               0D    408
     504     380       0       1       0       0       0       000010001D    409
     504       1       0      47       1       0       0               0D    410
     508     427       0       1       0       0       0       000010001D    411
     508       1       0       1       1       0       0               0D    412
     510     428       0       1       0       0       0       000010001D    413
     510       1      -1       1       1       0       0               0D    414
     314     429       0       1       0       0       0       000010001D    415
     314       1       0       2       0       0       0               0D    416
     116     431       0       1       0       0       0       000010001D    417
     116       1       0       1       0       0       0               0D    418
     123     432       0       1       0       0       0       000010201D    419
     123       1       0       1       0       0       0               0D    420
     123     433       0       1       0       0       0       000010201D    421
     123       1       0       1       0       0       0               0D    422
     190     434       0       1       0       0       0       000010001D    423
     190       1       0       1       1       0       0               0D    424
     508     435       0       1       0       0       0       000010001D    425
     508       1       0       1       1       0       0               0D    426
     510     436       0       1       0       0       0       000010001D    427
     510       1    -415       1       1       0       0               0D    428
     314     437       0       1       0       0       0       000010001D    429
     314       1       0       2       0       0       0               0D    430
     116     439       0       1       0       0       0       000010001D    431
     116       1       0       1       0       0       0               0D    432
     123     440       0       1       0       0       0       000010201D    433
     123       1       0       1       0       0       0               0D    434
     123     441       0       1       0       0       0       000010201D    435
     123       1       0       1       0       0       0               0D    436
     190     442       0       1       0       0       0       000010001D    437
     190       1       0       1       1       0       0               0D    438
     508     443       0       1       0       0       0       000010001D    439
     508       1       0       1       1       0       0               0D    440
     508     444       0       1       0       0       0       000010001D    441
     508       1       0       1       1       0       0               0D    442
     510     445       0       1       0       0       0       000010001D    443
     510       1    -429       1       1       0       0               0D    444
     314     446       0       1       0       0       0       000010001D    445
     314       1       0       2       0       0       0               0D    446
     116     448       0       1       0       0       0       000010001D    447
     116       1       0       1       0       0       0               0D    448
     123     449       0       1       0       0       0       000010201D    449
     123       1       0       1       0       0       0               0D    450
     123     450       0       1       0       0       0       000010201D    451
     123       1       0       1       0       0       0               0D    452
     190     451       0       1       0       0       0       000010001D    453
     190       1       0       1       1       0       0               0D    454
     508     452       0       1       0       0       0       000010001D    455
     508       1       0       1       1       0       0               0D    456
     510     453       0       1       0       0       0       000010001D    457
     510       1    -445       1       1       0       0               0D    458
     314     454       0       1       0       0       0       000010001D    459
     314       1       0       2       0       0       0               0D    460
     116     456       0       1       0       0       0       000010001D    461
     116       1       0       1       0       0       0               0D    462
     123     457       0       1       0       0       0       000010201D    463
     123       1       0       1       0       0       0               0D    464
     123     458       0       1       0       0       0       000010201D    465
     123       1       0       1       0       0       0               0D    466
     190     459       0       1       0       0       0       000010001D    467
     190       1       0       1       1       0       0               0D    468
     508     460       0       1       0       0       0       000010001D    469
     508       1       0       1       1       0       0               0D    470
     508     461       0       1       0       0       0       000010001D    471
     508       1       0       1       1       0       0               0D    472
     510     462       0       1       0       0       0       000010001D    473
     510       1    -459       1       1       0       0               0D    474
     314     463       0       1       0       0       0       000010001D    475
     314       1       0       2       0       0       0               0D    476
     116     465       0       1       0       0       0       000010001D    477
     116       1       0       1       0       0       0               0D    478
     123     466       0       1       0       0       0       000010201D    479
     123       1       0       1       0       0       0               0D    480
     123     467       0       1       0       0       0       000010201D    481
     123       1       0       1       0       0       0               0D    482
     190     468       0       1       0       0       0       000010001D    483
     190       1       0       1       1       0       0               0D    484
     508     469       0       1       0       0       0       000010001D    485
     508       1       0       1       1       0       0               0D    486
     510     470       0       1       0       0       0       000010001D    487
     510       1    -475       1       1       0       0               0D    488
     314     471       0       1       0       0       0       000010001D    489
     314       1       0       2       0       0       0               0D    490
     116     473       0       1       0       0       0       000010001D    491
     116       1       0       1       0       0       0               0D    492
     123     474       0       1       0       0       0       000010201D    493
     123       1       0       1       0       0       0               0D    494
     123     475       0       1       0       0       0       000010201D    495
     123       1       0       1       0       0       0               0D    496
     190     476       0       1       0       0       0       000010001D    497
     190       1       0       1       1       0       0               0D    498
     508     477       0       1       0       0       0       000010001D    499
     508       1       0       2       1       0       0               0D    500
     510     479       0       1       0       0       0       000010001D    501
     510       1    -489       1       1       0       0               0D    502
     314     480       0       1       0       0       0       000010001D    503
     314       1       0       2       0       0       0               0D    504
     116     482       0       1       0       0       0       000010001D    505
     116       1       0       1       0       0       0               0D    506
     123     483       0       1       0       0       0       000010201D    507
     123       1       0       1       0       0       0               0D    508
     123     484       0       1       0       0       0       000010201D    509
     123       1       0       1       0       0       0               0D    510
     192     485       0       1       0       0       0       000010001D    511
     192       1       0       1       1       0       0               0D    512
     508     486       0       1       0       0       0       000010001D    513
     508       1       0       2       1       0       0               0D    514
     510     488       0       1       0       0       0       000010001D    515
     510       1    -503       1       1       0       0               0D    516
     314     489       0       1       0       0       0       000010001D    517
     314       1       0       2       0       0       0               0D    518
     116     491       0       1       0       0       0       000010001D    519
     116       1       0       1       0       0       0               0D    520
     123     492       0       1       0       0       0       000010201D    521
     123       1       0       1       0       0       0               0D    522
     123     493       0       1       0       0       0       000010201D    523
     123       1       0       1       0       0       0               0D    524
     190     494       0       1       0       0       0       000010001D    525
     190       1       0       1       1       0       0               0D    526
     508     495       0       1       0       0       0       000010001D    527
     508       1       0       1       1       0       0               0D    528
     510     496       0       1       0       0       0       000010001D    529
     510       1    -517       1       1       0       0               0D    530
     314     497       0       1       0       0       0       000010001D    531
     314       1       0       2       0       0       0               0D    532
     116     499       0       1       0       0       0       000010001D    533
     116       1       0       1       0       0       0               0D    534
     123     500       0       1       0       0       0       000010201D    535
     123       1       0       1       0       0       0               0D    536
     123     501       0       1       0       0       0       000010201D    537
     123       1       0       1       0       0       0               0D    538
     190     502       0       1       0       0       0       000010001D    539
     190       1       0       1       1       0       0               0D    540
     508     503       0       1       0       0       0       000010001D    541
     508       1       0       1       1       0       0               0D    542
     510     504       0       1       0       0       0       000010001D    543
     510       1    -531       1       1       0       0               0D    544
     314     505       0       1       0       0       0       000010001D    545
     314       1       0       2       0       0       0               0D    546
     116     507       0       1       0       0       0       000010001D    547
     116       1       0       1       0       0       0               0D    548
     123     508       0       1       0       0       0       000010201D    549
     123       1       0       1       0       0       0               0D    550
     123     509       0       1       0       0       0       000010201D    551
     123       1       0       1       0       0       0               0D    552
     190     510       0       1       0       0       0       000010001D    553
     190       1       0       1       1       0       0               0D    554
     508     511       0       1       0       0       0       000010001D    555
     508       1       0       2       1       0       0               0D    556
     510     513       0       1       0       0       0       000010001D    557
     510       1    -545       1       1       0       0               0D    558
     314     514       0       1       0       0       0       000010001D    559
     314       1       0       2       0       0       0               0D    560
     116     516       0       1       0       0       0       000010001D    561
     116       1       0       1       0       0       0               0D    562
     123     517       0       1       0       0       0       000010201D    563
     123       1       0       1       0       0       0               0D    564
     123     518       0       1       0       0       0       000010201D    565
     123       1       0       1       0       0       0               0D    566
     190     519       0       1       0       0       0       000010001D    567
     190       1       0       1       1       0       0               0D    568
     508     520       0       1       0       0       0       000010001D    569
     508       1       0       1       1       0       0               0D    570
     510     521       0       1       0       0       0       000010001D    571
     510       1    -559       1       1       0       0               0D    572
     314     522       0       1       0       0       0       000010001D    573
     314       1       0       2       0       0       0               0D    574
     116     524       0       1       0       0       0       000010001D    575
     116       1       0       1       0       0       0               0D    576
     123     525       0       1       0       0       0       000010201D    577
     123       1       0       1       0       0       0               0D    578
     123     526       0       1       0       0       0       000010201D    579
     123       1       0       1       0       0       0               0D    580
     190     527       0       1       0       0       0       000010001D    581
     190       1       0       1       1       0       0               0D    582
     508     528       0       1       0       0       0       000010001D    583
     508       1       0       1       1       0       0               0D    584
     508     529       0       1       0       0       0       000010001D    585
     508       1       0       2       1       0       0               0D    586
     510     531       0       1       0       0       0       000010001D    587
     510       1    -573       1       1       0       0               0D    588
     314     532       0       1       0       0       0       000010001D    589
     314       1       0       2       0       0       0               0D    590
     116     534       0       1       0       0       0       000010001D    591
     116       1       0       1       0       0       0               0D    592
     123     535       0       1       0       0       0       000010201D    593
     123       1       0       1       0       0       0               0D    594
     123     536       0       1       0       0       0       000010201D    595
     123       1       0       1       0       0       0               0D    596
     190     537       0       1       0       0       0       000010001D    597
     190       1       0       1       1       0       0               0D    598
     508     538       0       1       0       0       0       000010001D    599
     508       1       0       2       1       0       0               0D    600
     510     540       0       1       0       0       0       000010001D    601
     510       1    -589       1       1       0       0               0D    602
     314     541       0       1       0       0       0       000010001D    603
     314       1       0       2       0       0       0               0D    604
     116     543       0       1       0       0       0       000010001D    605
     116       1       0       1       0       0       0               0D    606
     123     544       0       1       0       0       0       000010201D    607
     123       1       0       1       0       0       0               0D    608
     123     545       0       1       0       0       0       000010201D    609
     123       1       0       1       0       0       0               0D    610
     190     546       0       1       0       0       0       000010001D    611
     190       1       0       1       1       0       0               0D    612
     508     547       0       1       0       0       0       000010001D    613
     508       1       0       1       1       0       0               0D    614
     510     548       0       1       0       0       0       000010001D    615
     510       1    -603       1       1       0       0               0D    616
     314     549       0       1       0       0       0       000010001D    617
     314       1       0       2       0       0       0               0D    618
     116     551       0       1       0       0       0       000010001D    619
     116       1       0       1       0       0       0               0D    620
     123     552       0       1       0       0       0       000010201D    621
     123       1       0       1       0       0       0               0D    622
     123     553       0       1       0       0       0       000010201D    623
     123       1       0       1       0       0       0               0D    624
     190     554       0       1       0       0       0       000010001D    625
     190       1       0       1       1       0       0               0D    626
     508     555       0       1       0       0       0       000010001D    627
     508       1       0       2       1       0       0               0D    628
     510     557       0       1       0       0       0       000010001D    629
     510       1    -617       1       1       0       0               0D    630
     314     558       0       1       0       0       0       000010001D    631
     314       1       0       2       0       0       0               0D    632
     116     560       0       1       0       0       0       000010001D    633
     116       1       0       1       0       0       0               0D    634
     123     561       0       1       0       0       0       000010201D    635
     123       1       0       1       0       0       0               0D    636
     123     562       0       1       0       0       0       000010201D    637
     123       1       0       1       0       0       0               0D    638
     192     563       0       1       0       0       0       000010001D    639
     192       1       0       1       1       0       0               0D    640
     508     564       0       1       0       0       0       000010001D    641
     508       1       0       2       1       0       0               0D    642
     510     566       0       1       0       0       0       000010001D    643
     510       1    -631       1       1       0       0               0D    644
     314     567       0       1       0       0       0       000010001D    645
     314       1       0       2       0       0       0               0D    646
     116     569       0       1       0       0       0       000010001D    647
     116       1       0       1       0       0       0               0D    648
     123     570       0       1       0       0       0       000010201D    649
     123       1       0       1       0       0       0               0D    650
     123     571       0       1       0       0       0       000010201D    651
     123       1       0       1       0       0       0               0D    652
     190     572       0       1       0       0       0       000010001D    653
     190       1       0       1       1       0       0               0D    654
     508     573       0       1       0       0       0       000010001D    655
     508       1       0       1       1       0       0               0D    656
     508     574       0       1       0       0       0       000010001D    657
     508       1       0       6       1       0       0               0D    658
     510     580       0       1       0       0       0       000010001D    659
     510       1    -645       1       1       0       0               0D    660
     314     581       0       1       0       0       0       000010001D    661
     314       1       0       2       0       0       0               0D    662
     116     583       0       1       0       0       0       000010001D    663
     116       1       0       1       0       0       0               0D    664
     123     584       0       1       0       0       0       000010201D    665
     123       1       0       1       0       0       0               0D    666
     123     585       0       1       0       0       0       000010201D    667
     123       1       0       1       0       0       0               0D    668
     190     586       0       1       0       0       0       000010001D    669
     190       1       0       1       1       0       0               0D    670
     508     587       0       1       0       0       0       000010001D    671
     508       1       0       1       1       0       0               0D    672
     510     588       0       1       0       0       0       000010001D    673
     510       1    -661       1       1       0       0               0D    674
     314     589       0       1       0       0       0       000010001D    675
     314       1       0       2       0       0       0               0D    676
     116     591       0       1       0       0       0       000010001D    677
     116       1       0       1       0       0       0               0D    678
     123     592       0       1       0       0       0       000010201D    679
     123       1       0       1       0       0       0               0D    680
     123     593       0       1       0       0       0       000010201D    681
     123       1       0       1       0       0       0               0D    682
     190     594       0       1       0       0       0       000010001D    683
     190       1       0       1       1       0       0               0D    684
     508     595       0       1       0       0       0       000010001D    685
     508       1       0       2       1       0       0               0D    686
     510     597       0       1       0       0       0       000010001D    687
     510       1    -675       1       1       0       0               0D    688
     314     598       0       1       0       0       0       000010001D    689
     314       1       0       2       0       0       0               0D    690
     116     600       0       1       0       0       0       000010001D    691
     116       1       0       1       0       0       0               0D    692
     123     601       0       1       0       0       0       000010201D    693
     123       1       0       1       0       0       0               0D    694
     123     602       0       1       0       0       0       000010201D    695
     123       1       0       1       0       0       0               0D    696
     190     603       0       1       0       0       0       000010001D    697
     190       1       0       1       1       0       0               0D    698
     508     604       0       1       0       0       0       000010001D    699
     508       1       0       1       1       0       0               0D    700
     510     605       0       1       0       0       0       000010001D    701
     510       1    -689       1       1       0       0               0D    702
     314     606       0       1       0       0       0       000010001D    703
     314       1       0       2       0       0       0               0D    704
     116     608       0       1       0       0       0       000010001D    705
     116       1       0       1       0       0       0               0D    706
     123     609       0       1       0       0       0       000010201D    707
     123       1       0       1       0       0       0               0D    708
     123     610       0       1       0       0       0       000010201D    709
     123       1       0       1       0       0       0               0D    710
     190     611       0       1       0       0       0       000010001D    711
     190       1       0       1       1       0       0               0D    712
     508     612       0       1       0       0       0       000010001D    713
     508       1       0       1       1       0       0               0D    714
     510     613       0       1       0       0       0       000010001D    715
     510       1    -703       1       1       0       0               0D    716
     314     614       0       1       0       0       0       000010001D    717
     314       1       0       2       0       0       0               0D    718
     116     616       0       1       0       0       0       000010001D    719
     116       1       0       1       0       0       0               0D    720
     123     617       0       1       0       0       0       000010201D    721
     123       1       0       1       0       0       0               0D    722
     123     618       0       1       0       0       0       000010201D    723
     123       1       0       1       0       0       0               0D    724
     190     619       0       1       0       0       0       000010001D    725
     190       1       0       1       1       0       0               0D    726
     508     620       0       1       0       0       0       000010001D    727
     508       1       0       2       1       0       0               0D    728
     510     622       0       1       0       0       0       000010001D    729
     510       1    -717       1       1       0       0               0D    730
     314     623       0       1       0       0       0       000010001D    731
     314       1       0       2       0       0       0               0D    732
     116     625       0       1       0       0       0       000010001D    733
     116       1       0       1       0       0       0               0D    734
     123     626       0       1       0       0       0       000010201D    735
     123       1       0       1       0       0       0               0D    736
     123     627       0       1       0       0       0       000010201D    737
     123       1       0       1       0       0       0               0D    738
     192     628       0       1       0       0       0       000010001D    739
     192       1       0       1       1       0       0               0D    740
     508     629       0       1       0       0       0       000010001D    741
     508       1       0       1       1       0       0               0D    742
     510     630       0       1       0       0       0       000010001D    743
     510       1    -731       1       1       0       0               0D    744
     314     631       0       1       0       0       0       000010001D    745
     314       1       0       2       0       0       0               0D    746
     116     633       0       1       0       0       0       000010001D    747
     116       1       0       1       0       0       0               0D    748
     123     634       0       1       0       0       0       000010201D    749
     123       1       0       1       0       0       0               0D    750
     123     635       0       1       0       0       0       000010201D    751
     123       1       0       1       0       0       0               0D    752
     190     636       0       1       0       0       0       000010001D    753
     190       1       0       1       1       0       0               0D    754
     508     637       0       1       0       0       0       000010001D    755
     508       1       0       1       1       0       0               0D    756
     510     638       0       1       0       0       0       000010001D    757
     510       1    -745       1       1       0       0               0D    758
     314     639       0       1       0       0       0       000010001D    759
     314       1       0       2       0       0       0               0D    760
     116     641       0       1       0       0       0       000010001D    761
     116       1       0       1       0       0       0               0D    762
     123     642       0       1       0       0       0       000010201D    763
     123       1       0       1       0       0       0               0D    764
     123     643       0       1       0       0       0       000010201D    765
     123       1       0       1       0       0       0               0D    766
     192     644       0       1       0       0       0       000010001D    767
     192       1       0       1       1       0       0               0D    768
     508     645       0       1       0       0       0       000010001D    769
     508       1       0       1       1       0       0               0D    770
     510     646       0       1       0       0       0       000010001D    771
     510       1    -759       1       1       0       0               0D    772
     314     647       0       1       0       0       0       000010001D    773
     314       1       0       2       0       0       0               0D    774
     116     649       0       1       0       0       0       000010001D    775
     116       1       0       1       0       0       0               0D    776
     123     650       0       1       0       0       0       000010201D    777
     123       1       0       1       0       0       0               0D    778
     123     651       0       1       0       0       0       000010201D    779
     123       1       0       1       0       0       0               0D    780
     190     652       0       1       0       0       0       000010001D    781
     190       1       0       1       1       0       0               0D    782
     508     653       0       1       0       0       0       000010001D    783
     508       1       0       2       1       0       0               0D    784
     510     655       0       1       0       0       0       000010001D    785
     510       1    -773       1       1       0       0               0D    786
     314     656       0       1       0       0       0       000010001D    787
     314       1       0       2       0       0       0               0D    788
     116     658       0       1       0       0       0       000010001D    789
     116       1       0       1       0       0       0               0D    790
     123     659       0       1       0       0       0       000010201D    791
     123       1       0       1       0       0       0               0D    792
     123     660       0       1       0       0       0       000010201D    793
     123       1       0       1       0       0       0               0D    794
     190     661       0       1       0       0       0       000010001D    795
     190       1       0       1       1       0       0               0D    796
     508     662       0       1       0       0       0       000010001D    797
     508       1       0       1       1       0       0               0D    798
     510     663       0       1       0       0       0       000010001D    799
     510       1    -787       1       1       0       0               0D    800
     314     664       0       1       0       0       0       000010001D    801
     314       1       0       2       0       0       0               0D    802
     116     666       0       1       0       0       0       000010001D    803
     116       1       0       1       0       0       0               0D    804
     123     667       0       1       0       0       0       000010201D    805
     123       1       0       1       0       0       0               0D    806
     123     668       0       1       0       0       0       000010201D    807
     123       1       0       1       0       0       0               0D    808
     190     669       0       1       0       0       0       000010001D    809
     190       1       0       1       1       0       0               0D    810
     508     670       0       1       0       0       0       000010001D    811
     508       1       0       1       1       0       0               0D    812
     510     671       0       1       0       0       0       000010001D    813
     510       1    -801       1       1       0       0               0D    814
     314     672       0       1       0       0       0       000010001D    815
     314       1       0       2       0       0       0               0D    816
     116     674       0       1       0       0       0       000010001D    817
     116       1       0       1       0       0       0               0D    818
     123     675       0       1       0       0       0       000010201D    819
     123       1       0       1       0       0       0               0D    820
     123     676       0       1       0       0       0       000010201D    821
     123       1       0       1       0       0       0               0D    822
     192     677       0       1       0       0       0       000010001D    823
     192       1       0       1       1       0       0               0D    824
     508     678       0       1       0       0       0       000010001D    825
     508       1       0       2       1       0       0               0D    826
     510     680       0       1       0       0       0       000010001D    827
     510       1    -815       1       1       0       0               0D    828
     314     681       0       1       0       0       0       000010001D    829
     314       1       0       2       0       0       0               0D    830
     116     683       0       1       0       0       0       000010001D    831
     116       1       0       1       0       0       0               0D    832
     123     684       0       1       0       0       0       000010201D    833
     123       1       0       1       0       0       0               0D    834
     123     685       0       1       0       0       0       000010201D    835
     123       1       0       1       0       0       0               0D    836
     190     686       0       1       0       0       0       000010001D    837
     190       1       0       1       1       0       0               0D    838
     508     687       0       1       0       0       0       000010001D    839
     508       1       0       1       1       0       0               0D    840
     510     688       0       1       0       0       0       000010001D    841
     510       1    -829       1       1       0       0               0D    842
     314     689       0       1       0       0       0       000010001D    843
     314       1       0       2       0       0       0               0D    844
     116     691       0       1       0       0       0       000010001D    845
     116       1       0       1       0       0       0               0D    846
     123     692       0       1       0       0       0       000010201D    847
     123       1       0       1       0       0       0               0D    848
     123     693       0       1       0       0       0       000010201D    849
     123       1       0       1       0       0       0               0D    850
     192     694       0       1       0       0       0       000010001D    851
     192       1       0       1       1       0       0               0D    852
     508     695       0       1       0       0       0       000010001D    853
     508       1       0       2       1       0       0               0D    854
     510     697       0       1       0       0       0       000010001D    855
     510       1    -843       1       1       0       0               0D    856
     314     698       0       1       0       0       0       000010001D    857
     314       1       0       2       0       0       0               0D    858
     116     700       0       1       0       0       0       000010001D    859
     116       1       0       1       0       0       0               0D    860
     123     701       0       1       0       0       0       000010201D    861
     123       1       0       1       0       0       0               0D    862
     123     702       0       1       0       0       0       000010201D    863
     123       1       0       1       0       0       0               0D    864
     190     703       0       1       0       0       0       000010001D    865
     190       1       0       1       1       0       0               0D    866
     508     704       0       1       0       0       0       000010001D    867
     508       1       0       1       1       0       0               0D    868
     510     705       0       1       0       0       0       000010001D    869
     510       1    -857       1       1       0       0               0D    870
     314     706       0       1       0       0       0       000010001D    871
     314       1       0       2       0       0       0               0D    872
     116     708       0       1       0       0       0       000010001D    873
     116       1       0       1       0       0       0               0D    874
     123     709       0       1       0       0       0       000010201D    875
     123       1       0       1       0       0       0               0D    876
     123     710       0       1       0       0       0       000010201D    877
     123       1       0       1       0       0       0               0D    878
     190     711       0       1       0       0       0       000010001D    879
     190       1       0       1       1       0       0               0D    880
     508     712       0       1       0       0       0       000010001D    881
     508       1       0       1       1       0       0               0D    882
     510     713       0       1       0       0       0       000010001D    883
     510       1    -871       1       1       0       0               0D    884
     314     714       0       1       0       0       0       000010001D    885
     314       1       0       2       0       0       0               0D    886
     116     716       0       1       0       0       0       000010001D    887
     116       1       0       1       0       0       0               0D    888
     123     717       0       1       0       0       0       000010201D    889
     123       1       0       1       0       0       0               0D    890
     123     718       0       1       0       0       0       000010201D    891
     123       1       0       1       0       0       0               0D    892
     190     719       0       1       0       0       0       000010001D    893
     190       1       0       1       1       0       0               0D    894
     508     720       0       1       0       0       0       000010001D    895
     508       1       0       2       1       0       0               0D    896
     510     722       0       1       0       0       0       000010001D    897
     510       1    -885       1       1       0       0               0D    898
     314     723       0       1       0       0       0       000010001D    899
     314       1       0       2       0       0       0               0D    900
     116     725       0       1       0       0       0       000010001D    901
     116       1       0       1       0       0       0               0D    902
     123     726       0       1       0       0       0       000010201D    903
     123       1       0       1       0       0       0               0D    904
     123     727       0       1       0       0       0       000010201D    905
     123       1       0       1       0       0       0               0D    906
     192     728       0       1       0       0       0       000010001D    907
     192       1       0       1       1       0       0               0D    908
     508     729       0       1       0       0       0       000010001D    909
     508       1       0       1       1       0       0               0D    910
     510     730       0       1       0       0       0       000010001D    911
     510       1    -899       1       1       0       0               0D    912
     314     731       0       1       0       0       0       000010001D    913
     314       1       0       2       0       0       0               0D    914
     116     733       0       1       0       0       0       000010001D    915
     116       1       0       1       0       0       0               0D    916
     123     734       0       1       0       0       0       000010201D    917
     123       1       0       1       0       0       0               0D    918
     123     735       0       1       0       0       0       000010201D    919
     123       1       0       1       0       0       0               0D    920
     190     736       0       1       0       0       0       000010001D    921
     190       1       0       1       1       0       0               0D    922
     508     737       0       1       0       0       0       000010001D    923
     508       1       0       1       1       0       0               0D    924
     510     738       0       1       0       0       0       000010001D    925
     510       1    -913       1       1       0       0               0D    926
     314     739       0       1       0       0       0       000010001D    927
     314       1       0       2       0       0       0               0D    928
     116     741       0       1       0       0       0       000010001D    929
     116       1       0       1       0       0       0               0D    930
     123     742       0       1       0       0       0       000010201D    931
     123       1       0       1       0       0       0               0D    932
     123     743       0       1       0       0       0       000010201D    933
     123       1       0       1       0       0       0               0D    934
     192     744       0       1       0       0       0       000010001D    935
     192       1       0       1       1       0       0               0D    936
     508     745       0       1       0       0       0       000010001D    937
     508       1       0       1       1       0       0               0D    938
     510     746       0       1       0       0       0       000010001D    939
     510       1    -927       1       1       0       0               0D    940
     314     747       0       1       0       0       0       000010001D    941
     314       1       0       2       0       0       0               0D    942
     116     749       0       1       0       0       0       000010001D    943
     116       1       0       1       0       0       0               0D    944
     123     750       0       1       0       0       0       000010201D    945
     123       1       0       1       0       0       0               0D    946
     123     751       0       1       0       0       0       000010201D    947
     123       1       0       1       0       0       0               0D    948
     190     752       0       1       0       0       0       000010001D    949
     190       1       0       1       1       0       0               0D    950
     508     753       0       1       0       0       0       000010001D    951
     508       1       0       2       1       0       0               0D    952
     510     755       0       1       0       0       0       000010001D    953
     510       1    -941       1       1       0       0               0D    954
     314     756       0       1       0       0       0       000010001D    955
     314       1       0       2       0       0       0               0D    956
     116     758       0       1       0       0       0       000010001D    957
     116       1       0       1       0       0       0               0D    958
     123     759       0       1       0       0       0       000010201D    959
     123       1       0       1       0       0       0               0D    960
     123     760       0       1       0       0       0       000010201D    961
     123       1       0       1       0       0       0               0D    962
     190     761       0       1       0       0       0       000010001D    963
     190       1       0       1       1       0       0               0D    964
     508     762       0       1       0       0       0       000010001D    965
     508       1       0       1       1       0       0               0D    966
     510     763       0       1       0       0       0       000010001D    967
     510       1    -955       1       1       0       0               0D    968
     314     764       0       1       0       0       0       000010001D    969
     314       1       0       2       0       0       0               0D    970
     116     766       0       1       0       0       0       000010001D    971
     116       1       0       1       0       0       0               0D    972
     123     767       0       1       0       0       0       000010201D    973
     123       1       0       1       0       0       0               0D    974
     123     768       0       1       0       0       0       000010201D    975
     123       1       0       1       0       0       0               0D    976
     190     769       0       1       0       0       0       000010001D    977
     190       1       0       1       1       0       0               0D    978
     508     770       0       1       0       0       0       000010001D    979
     508       1       0       1       1       0       0               0D    980
     510     771       0       1       0       0       0       000010001D    981
     510       1    -969       1       1       0       0               0D    982
     314     772       0       1       0       0       0       000010001D    983
     314       1       0       2       0       0       0               0D    984
     116     774       0       1       0       0       0       000010001D    985
     116       1       0       1       0       0       0               0D    986
     123     775       0       1       0       0       0       000010201D    987
     123       1       0       1       0       0       0               0D    988
     123     776       0       1       0       0       0       000010201D    989
     123       1       0       1       0       0       0               0D    990
     190     777       0       1       0       0       0       000010001D    991
     190       1       0       1       1       0       0               0D    992
     508     778       0       1       0       0       0       000010001D    993
     508       1       0       3       1       0       0               0D    994
     510     781       0       1       0       0       0       000010001D    995
     510       1    -983       1       1       0       0               0D    996
     314     782       0       1       0       0       0       000010001D    997
     314       1       0       2       0       0       0               0D    998
     116     784       0       1       0       0       0       000010001D    999
     116       1       0       1       0       0       0               0D   1000
     123     785       0       1       0       0       0       000010201D   1001
     123       1       0       1       0       0       0               0D   1002
     123     786       0       1       0       0       0       000010201D   1003
     123       1       0       1       0       0       0               0D   1004
     190     787       0       1       0       0       0       000010001D   1005
     190       1       0       1       1       0       0               0D   1006
     508     788       0       1       0       0       0       000010001D   1007
     508       1       0       1       1       0       0               0D   1008
     510     789       0       1       0       0       0       000010001D   1009
     510       1    -997       1       1       0       0               0D   1010
     314     790       0       1       0       0       0       000010001D   1011
     314       1       0       2       0       0       0               0D   1012
     116     792       0       1       0       0       0       000010001D   1013
     116       1       0       1       0       0       0               0D   1014
     123     793       0       1       0       0       0       000010201D   1015
     123       1       0       1       0       0       0               0D   1016
     123     794       0       1       0       0       0       000010201D   1017
     123       1       0       1       0       0       0               0D   1018
     190     795       0       1       0       0       0       000010001D   1019
     190       1       0       1       1       0       0               0D   1020
     508     796       0       1       0       0       0       000010001D   1021
     508       1       0       1       1       0       0               0D   1022
     510     797       0       1       0       0       0       000010001D   1023
     510       1   -1011       1       1       0       0               0D   1024
     314     798       0       1       0       0       0       000010001D   1025
     314       1       0       2       0       0       0               0D   1026
     116     800       0       1       0       0       0       000010001D   1027
     116       1       0       1       0       0       0               0D   1028
     123     801       0       1       0       0       0       000010201D   1029
     123       1       0       1       0       0       0               0D   1030
     123     802       0       1       0       0       0       000010201D   1031
     123       1       0       1       0       0       0               0D   1032
     190     803       0       1       0       0       0       000010001D   1033
     190       1       0       1       1       0       0               0D   1034
     508     804       0       1       0       0       0       000010001D   1035
     508       1       0       1       1       0       0               0D   1036
     510     805       0       1       0       0       0       000010001D   1037
     510       1   -1025       1       1       0       0               0D   1038
     314     806       0       1       0       0       0       000010001D   1039
     314       1       0       2       0       0       0               0D   1040
     116     808       0       1       0       0       0       000010001D   1041
     116       1       0       1       0       0       0               0D   1042
     123     809       0       1       0       0       0       000010201D   1043
     123       1       0       1       0       0       0               0D   1044
     123     810       0       1       0       0       0       000010201D   1045
     123       1       0       1       0       0       0               0D   1046
     190     811       0       1       0       0       0       000010001D   1047
     190       1       0       1       1       0       0               0D   1048
     508     812       0       1       0       0       0       000010001D   1049
     508       1       0       1       1       0       0               0D   1050
     508     813       0       1       0       0       0       000010001D   1051
     508       1       0       1       1       0       0               0D   1052
     510     814       0       1       0       0       0       000010001D   1053
     510       1   -1039       1       1       0       0               0D   1054
     314     815       0       1       0       0       0       000010001D   1055
     314       1       0       2       0       0       0               0D   1056
     116     817       0       1       0       0       0       000010001D   1057
     116       1       0       1       0       0       0               0D   1058
     123     818       0       1       0       0       0       000010201D   1059
     123       1       0       1       0       0       0               0D   1060
     123     819       0       1       0       0       0       000010201D   1061
     123       1       0       1       0       0       0               0D   1062
     190     820       0       1       0       0       0       000010001D   1063
     190       1       0       1       1       0       0               0D   1064
     508     821       0       1       0       0       0       000010001D   1065
     508       1       0       1       1       0       0               0D   1066
     510     822       0       1       0       0       0       000010001D   1067
     510       1   -1055       1       1       0       0               0D   1068
     314     823       0       1       0       0       0       000010001D   1069
     314       1       0       2       0       0       0               0D   1070
     116     825       0       1       0       0       0       000010001D   1071
     116       1       0       1       0       0       0               0D   1072
     123     826       0       1       0       0       0       000010201D   1073
     123       1       0       1       0       0       0               0D   1074
     123     827       0       1       0       0       0       000010201D   1075
     123       1       0       1       0       0       0               0D   1076
     190     828       0       1       0       0       0       000010001D   1077
     190       1       0       1       1       0       0               0D   1078
     508     829       0       1       0       0       0       000010001D   1079
     508       1       0       1       1       0       0               0D   1080
     510     830       0       1       0       0       0       000010001D   1081
     510       1   -1069       1       1       0       0               0D   1082
     314     831       0       1       0       0       0       000010001D   1083
     314       1       0       2       0       0       0               0D   1084
     116     833       0       1       0       0       0       000010001D   1085
     116       1       0       1       0       0       0               0D   1086
     123     834       0       1       0       0       0       000010201D   1087
     123       1       0       1       0       0       0               0D   1088
     123     835       0       1       0       0       0       000010201D   1089
     123       1       0       1       0       0       0               0D   1090
     190     836       0       1       0       0       0       000010001D   1091
     190       1       0       1       1       0       0               0D   1092
     508     837       0       1       0       0       0       000010001D   1093
     508       1       0       1       1       0       0               0D   1094
     510     838       0       1       0       0       0       000010001D   1095
     510       1   -1083       1       1       0       0               0D   1096
     314     839       0       1       0       0       0       000010001D   1097
     314       1       0       2       0       0       0               0D   1098
     116     841       0       1       0       0       0       000010001D   1099
     116       1       0       1       0       0       0               0D   1100
     123     842       0       1       0       0       0       000010201D   1101
     123       1       0       1       0       0       0               0D   1102
     123     843       0       1       0       0       0       000010201D   1103
     123       1       0       1       0       0       0               0D   1104
     190     844       0       1       0       0       0       000010001D   1105
     190       1       0       1       1       0       0               0D   1106
     508     845       0       1       0       0       0       000010001D   1107
     508       1       0       2       1       0       0               0D   1108
     510     847       0       1       0       0       0       000010001D   1109
     510       1   -1097       1       1       0       0               0D   1110
     314     848       0       1       0       0       0       000010001D   1111
     314       1       0       2       0       0       0               0D   1112
     116     850       0       1       0       0       0       000010001D   1113
     116       1       0       1       0       0       0               0D   1114
     123     851       0       1       0       0       0       000010201D   1115
     123       1       0       1       0       0       0               0D   1116
     123     852       0       1       0       0       0       000010201D   1117
     123       1       0       1       0       0       0               0D   1118
     190     853       0       1       0       0       0       000010001D   1119
     190       1       0       1       1       0       0               0D   1120
     508     854       0       1       0       0       0       000010001D   1121
     508       1       0       1       1       0       0               0D   1122
     510     855       0       1       0       0       0       000010001D   1123
     510       1   -1111       1       1       0       0               0D   1124
     314     856       0       1       0       0       0       000010001D   1125
     314       1       0       2       0       0       0               0D   1126
     116     858       0       1       0       0       0       000010001D   1127
     116       1       0       1       0       0       0               0D   1128
     123     859       0       1       0       0       0       000010201D   1129
     123       1       0       1       0       0       0               0D   1130
     123     860       0       1       0       0       0       000010201D   1131
     123       1       0       1       0       0       0               0D   1132
     190     861       0       1       0       0       0       000010001D   1133
     190       1       0       1       1       0       0               0D   1134
     508     862       0       1       0       0       0       000010001D   1135
     508       1       0       1       1       0       0               0D   1136
     510     863       0       1       0       0       0       000010001D   1137
     510       1   -1125       1       1       0       0               0D   1138
     314     864       0       1       0       0       0       000010001D   1139
     314       1       0       2       0       0       0               0D   1140
     116     866       0       1       0       0       0       000010001D   1141
     116       1       0       1       0       0       0               0D   1142
     123     867       0       1       0       0       0       000010201D   1143
     123       1       0       1       0       0       0               0D   1144
     123     868       0       1       0       0       0       000010201D   1145
     123       1       0       1       0       0       0               0D   1146
     190     869       0       1       0       0       0       000010001D   1147
     190       1       0       1       1       0       0               0D   1148
     508     870       0       1       0       0       0       000010001D   1149
     508       1       0       1       1       0       0               0D   1150
     510     871       0       1       0       0       0       000010001D   1151
     510       1   -1139       1       1       0       0               0D   1152
     314     872       0       1       0       0       0       000010001D   1153
     314       1       0       2       0       0       0               0D   1154
     116     874       0       1       0       0       0       000010001D   1155
     116       1       0       1       0       0       0               0D   1156
     123     875       0       1       0       0       0       000010201D   1157
     123       1       0       1       0       0       0               0D   1158
     123     876       0       1       0       0       0       000010201D   1159
     123       1       0       1       0       0       0               0D   1160
     190     877       0       1       0       0       0       000010001D   1161
     190       1       0       1       1       0       0               0D   1162
     508     878       0       1       0       0       0       000010001D   1163
     508       1       0       1       1       0       0               0D   1164
     510     879       0       1       0       0       0       000010001D   1165
     510       1   -1153       1       1       0       0               0D   1166
     314     880       0       1       0       0       0       000010001D   1167
     314       1       0       2       0       0       0               0D   1168
     116     882       0       1       0       0       0       000010001D   1169
     116       1       0       1       0       0       0               0D   1170
     123     883       0       1       0       0       0       000010201D   1171
     123       1       0       1       0       0       0               0D   1172
     123     884       0       1       0       0       0       000010201D   1173
     123       1       0       1       0       0       0               0D   1174
     190     885       0       1       0       0       0       000010001D   1175
     190       1       0       1       1       0       0               0D   1176
     508     886       0       1       0       0       0       000010001D   1177
     508       1       0       1       1       0       0               0D   1178
     510     887       0       1       0       0       0       000010001D   1179
     510       1   -1167       1       1       0       0               0D   1180
     314     888       0       1       0       0       0       000010001D   1181
     314       1       0       2       0       0       0               0D   1182
     116     890       0       1       0       0       0       000010001D   1183
     116       1       0       1       0       0       0               0D   1184
     123     891       0       1       0       0       0       000010201D   1185
     123       1       0       1       0       0       0               0D   1186
     123     892       0       1       0       0       0       000010201D   1187
     123       1       0       1       0       0       0               0D   1188
     190     893       0       1       0       0       0       000010001D   1189
     190       1       0       1       1       0       0               0D   1190
     508     894       0       1       0       0       0       000010001D   1191
     508       1       0       1       1       0       0               0D   1192
     510     895       0       1       0       0       0       000010001D   1193
     510       1   -1181       1       1       0       0               0D   1194
     314     896       0       1       0       0       0       000010001D   1195
     314       1       0       2       0       0       0               0D   1196
     116     898       0       1       0       0       0       000010001D   1197
     116       1       0       1       0       0       0               0D   1198
     123     899       0       1       0       0       0       000010201D   1199
     123       1       0       1       0       0       0               0D   1200
     123     900       0       1       0       0       0       000010201D   1201
     123       1       0       1       0       0       0               0D   1202
     190     901       0       1       0       0       0       000010001D   1203
     190       1       0       1       1       0       0               0D   1204
     508     902       0       1       0       0       0       000010001D   1205
     508       1       0       2       1       0       0               0D   1206
     510     904       0       1       0       0       0       000010001D   1207
     510       1   -1195       1       1       0       0               0D   1208
     314     905       0       1       0       0       0       000010001D   1209
     314       1       0       2       0       0       0               0D   1210
     116     907       0       1       0       0       0       000010001D   1211
     116       1       0       1       0       0       0               0D   1212
     123     908       0       1       0       0       0       000010201D   1213
     123       1       0       1       0       0       0               0D   1214
     123     909       0       1       0       0       0       000010201D   1215
     123       1       0       1       0       0       0               0D   1216
     190     910       0       1       0       0       0       000010001D   1217
     190       1       0       1       1       0       0               0D   1218
     508     911       0       1       0       0       0       000010001D   1219
     508       1       0       1       1       0       0               0D   1220
     510     912       0       1       0       0       0       000010001D   1221
     510       1   -1209       1       1       0       0               0D   1222
     314     913       0       1       0       0       0       000010001D   1223
     314       1       0       2       0       0       0               0D   1224
     116     915       0       1       0       0       0       000010001D   1225
     116       1       0       1       0       0       0               0D   1226
     123     916       0       1       0       0       0       000010201D   1227
     123       1       0       1       0       0       0               0D   1228
     123     917       0       1       0       0       0       000010201D   1229
     123       1       0       1       0       0       0               0D   1230
     190     918       0       1       0       0       0       000010001D   1231
     190       1       0       1       1       0       0               0D   1232
     508     919       0       1       0       0       0       000010001D   1233
     508       1       0       2       1       0       0               0D   1234
     510     921       0       1       0       0       0       000010001D   1235
     510       1   -1223       1       1       0       0               0D   1236
     314     922       0       1       0       0       0       000010001D   1237
     314       1       0       2       0       0       0               0D   1238
     116     924       0       1       0       0       0       000010001D   1239
     116       1       0       1       0       0       0               0D   1240
     123     925       0       1       0       0       0       000010201D   1241
     123       1       0       1       0       0       0               0D   1242
     123     926       0       1       0       0       0       000010201D   1243
     123       1       0       1       0       0       0               0D   1244
     190     927       0       1       0       0       0       000010001D   1245
     190       1       0       1       1       0       0               0D   1246
     508     928       0       1       0       0       0       000010001D   1247
     508       1       0       1       1       0       0               0D   1248
     510     929       0       1       0       0       0       000010001D   1249
     510       1   -1237       1       1       0       0               0D   1250
     314     930       0       1       0       0       0       000010001D   1251
     314       1       0       2       0       0       0               0D   1252
     116     932       0       1       0       0       0       000010001D   1253
     116       1       0       1       0       0       0               0D   1254
     123     933       0       1       0       0       0       000010201D   1255
     123       1       0       1       0       0       0               0D   1256
     123     934       0       1       0       0       0       000010201D   1257
     123       1       0       1       0       0       0               0D   1258
     190     935       0       1       0       0       0       000010001D   1259
     190       1       0       1       1       0       0               0D   1260
     508     936       0       1       0       0       0       000010001D   1261
     508       1       0       1       1       0       0               0D   1262
     510     937       0       1       0       0       0       000010001D   1263
     510       1   -1251       1       1       0       0               0D   1264
     314     938       0       1       0       0       0       000010001D   1265
     314       1       0       2       0       0       0               0D   1266
     116     940       0       1       0       0       0       000010001D   1267
     116       1       0       1       0       0       0               0D   1268
     123     941       0       1       0       0       0       000010201D   1269
     123       1       0       1       0       0       0               0D   1270
     123     942       0       1       0       0       0       000010201D   1271
     123       1       0       1       0       0       0               0D   1272
     190     943       0       1       0       0       0       000010001D   1273
     190       1       0       1       1       0       0               0D   1274
     508     944       0       1       0       0       0       000010001D   1275
     508       1       0       1       1       0       0               0D   1276
     510     945       0       1       0       0       0       000010001D   1277
     510       1   -1265       1       1       0       0               0D   1278
     314     946       0       1       0       0       0       000010001D   1279
     314       1       0       2       0       0       0               0D   1280
     116     948       0       1       0       0       0       000010001D   1281
     116       1       0       1       0       0       0               0D   1282
     123     949       0       1       0       0       0       000010201D   1283
     123       1       0       1       0       0       0               0D   1284
     123     950       0       1       0       0       0       000010201D   1285
     123       1       0       1       0       0       0               0D   1286
     190     951       0       1       0       0       0       000010001D   1287
     190       1       0       1       1       0       0               0D   1288
     508     952       0       1       0       0       0       000010001D   1289
     508       1       0       1       1       0       0               0D   1290
     510     953       0       1       0       0       0       000010001D   1291
     510       1   -1279       1       1       0       0               0D   1292
     314     954       0       1       0       0       0       000010001D   1293
     314       1       0       2       0       0       0               0D   1294
     116     956       0       1       0       0       0       000010001D   1295
     116       1       0       1       0       0       0               0D   1296
     123     957       0       1       0       0       0       000010201D   1297
     123       1       0       1       0       0       0               0D   1298
     123     958       0       1       0       0       0       000010201D   1299
     123       1       0       1       0       0       0               0D   1300
     190     959       0       1       0       0       0       000010001D   1301
     190       1       0       1       1       0       0               0D   1302
     508     960       0       1       0       0       0       000010001D   1303
     508       1       0       1       1       0       0               0D   1304
     510     961       0       1       0       0       0       000010001D   1305
     510       1   -1293       1       1       0       0               0D   1306
     314     962       0       1       0       0       0       000010001D   1307
     314       1       0       2       0       0       0               0D   1308
     116     964       0       1       0       0       0       000010001D   1309
     116       1       0       1       0       0       0               0D   1310
     123     965       0       1       0       0       0       000010201D   1311
     123       1       0       1       0       0       0               0D   1312
     123     966       0       1       0       0       0       000010201D   1313
     123       1       0       1       0       0       0               0D   1314
     190     967       0       1       0       0       0       000010001D   1315
     190       1       0       1       1       0       0               0D   1316
     508     968       0       1       0       0       0       000010001D   1317
     508       1       0       1       1       0       0               0D   1318
     510     969       0       1       0       0       0       000010001D   1319
     510       1   -1307       1       1       0       0               0D   1320
     314     970       0       1       0       0       0       000010001D   1321
     314       1       0       2       0       0       0               0D   1322
     116     972       0       1       0       0       0       000010001D   1323
     116       1       0       1       0       0       0               0D   1324
     123     973       0       1       0       0       0       000010201D   1325
     123       1       0       1       0       0       0               0D   1326
     123     974       0       1       0       0       0       000010201D   1327
     123       1       0       1       0       0       0               0D   1328
     190     975       0       1       0       0       0       000010001D   1329
     190       1       0       1       1       0       0               0D   1330
     508     976       0       1       0       0       0       000010001D   1331
     508       1       0       1       1       0       0               0D   1332
     510     977       0       1       0       0       0       000010001D   1333
     510       1   -1321       1       1       0       0               0D   1334
     314     978       0       1       0       0       0       000010001D   1335
     314       1       0       2       0       0       0               0D   1336
     116     980       0       1       0       0       0       000010001D   1337
     116       1       0       1       0       0       0               0D   1338
     123     981       0       1       0       0       0       000010201D   1339
     123       1       0       1       0       0       0               0D   1340
     123     982       0       1       0       0       0       000010201D   1341
     123       1       0       1       0       0       0               0D   1342
     190     983       0       1       0       0       0       000010001D   1343
     190       1       0       1       1       0       0               0D   1344
     508     984       0       1       0       0       0       000010001D   1345
     508       1       0       2       1       0       0               0D   1346
     510     986       0       1       0       0       0       000010001D   1347
     510       1   -1335       1       1       0       0               0D   1348
     314     987       0       1       0       0       0       000010001D   1349
     314       1       0       2       0       0       0               0D   1350
     116     989       0       1       0       0       0       000010001D   1351
     116       1       0       1       0       0       0               0D   1352
     123     990       0       1       0       0       0       000010201D   1353
     123       1       0       1       0       0       0               0D   1354
     123     991       0       1       0       0       0       000010201D   1355
     123       1       0       1       0       0       0               0D   1356
     190     992       0       1       0       0       0       000010001D   1357
     190       1       0       1       1       0       0               0D   1358
     508     993       0       1       0       0       0       000010001D   1359
     508       1       0       1       1       0       0               0D   1360
     510     994       0       1       0       0       0       000010001D   1361
     510       1   -1349       1       1       0       0               0D   1362
     314     995       0       1       0       0       0       000010001D   1363
     314       1       0       2       0       0       0               0D   1364
     116     997       0       1       0       0       0       000010001D   1365
     116       1       0       1       0       0       0               0D   1366
     123     998       0       1       0       0       0       000010201D   1367
     123       1       0       1       0       0       0               0D   1368
     123     999       0       1       0       0       0       000010201D   1369
     123       1       0       1       0       0       0               0D   1370
     190    1000       0       1       0       0       0       000010001D   1371
     190       1       0       1       1       0       0               0D   1372
     508    1001       0       1       0       0       0       000010001D   1373
     508       1       0       2       1       0       0               0D   1374
     510    1003       0       1       0       0       0       000010001D   1375
     510       1   -1363       1       1       0       0               0D   1376
     514    1004       0       1       0       0       0       000010001D   1377
     514       1       0       8       1       0       0               0D   1378
     186    1012       0       1       0       0       0       000000001D   1379
     186       1       0       1       0       0       0               0D   1380
314,73.33333492279053,73.33333492279053,73.33333492279053,10HMix       1P      1
edColor;                                                               1P      2
116,1706.,-1700.,1258.4907918643939;                                   3P      3
123,1.,0.,0.;                                                          5P      4
123,0.,0.,-1.;                                                         7P      5
190,3,5,7;                                                             9P      6
110,-45.,100.00000000000901,445.,-45.,2.5,445.;                       11P      7
502,116,-60.5205695648005,-143.524049319906,300.,                     13P      8
60.5205695648006,143.524049319906,445.,-196.,-295.,5.,                13P      9
-65.21903266872999,141.81394860327759,300.,-1701.,4800.,              13P     10
3300.0015837287901,50.,-99.11836509645761,450.,-45.,-95.,345.,        13P     11
50.,-99.11836509645761,300.,-50.,-99.11836509645771,300.,201.,        13P     12
300.,300.,201.,300.,-0.00000000000015,-65.84145842717999,             13P     13
143.524049319906,450.,-50.,99.11836509645771,450.,-1706.,-1800.,      13P     14
-8.48920813560476,-201.,300.,300.,60.5205695648005,                   13P     15
143.524049319906,300.,-65.21903266872999,141.81394860327759,          13P     16
445.,65.84145842717999,-143.524049319906,450.,-50.3015376678987,      13P     17
-100.82846793366659,450.,1706.,4800.,3308.4907918643949,-196.,        13P     18
-295.,295.,45.,-2.5,445.,-45.,-100.,300.,50.,99.11836509645761,       13P     19
450.,196.,-295.,295.,60.5205695648005,-143.524049319906,300.,         13P     20
-1701.,-1800.,3300.0015837287901,-45.,2.5,300.,45.,                   13P     21
45.8012701892219,275.,-50.,99.11836509645771,300.,                    13P     22
-50.30153766878591,100.82846793610399,450.,50.3015376694791,          13P     23
-100.8284679380088,450.,1706.,4800.,-8.48920813560499,                13P     24
65.84145842717999,-143.524049319906,445.,50.3015376698264,            13P     25
100.828467938963,300.,-45.,95.,345.,45.,-11.16025403784444,295.,      13P     26
45.,100.,300.,45.,-45.8012701892219,275.,50.3015376694791,            13P     27
-100.8284679380088,300.,1701.,-1800.,-0.00000000000013,-45.,          13P     28
-95.,295.,-45.,2.5,445.,-45.,-11.16025403784446,295.,45.,             13P     29
11.16025403784446,295.,-65.84145842717989,-143.524049319906,          13P     30
450.,45.,100.,445.,-45.3015376070504,-101.71010266997121,445.,        13P     31
1701.,-1800.,3300.0015837287901,-44.99999999998805,                   13P     32
100.000000000002,345.,-201.,-300.,300.,-45.0000000000121,             13P     33
-99.999999999992,345.,-45.,-45.8012701892219,275.,                    13P     34
-45.3015368960705,101.71010071662839,300.,1701.,4800.,                13P     35
-0.00000000000014,196.,295.,295.,45.,-95.,345.,-1706.,4800.,          13P     36
-8.48920813560476,-65.2190326687299,-141.81394860327759,300.,         13P     37
-45.,100.00000000000901,445.,-45.3015376070273,                       13P     38
-101.71010266996501,300.,-45.,-99.9999999999862,445.,                 13P     39
60.5205695648007,-143.524049319906,445.,201.,-300.,300.,1706.,        13P     40
-1800.,3308.4907918643949,65.84145842717999,143.524049319906,         13P     41
450.,-201.,300.,-0.00000000000014,45.,100.,345.,                      13P     42
65.21903266872999,-141.81394860327759,300.,-45.,-2.5,445.,-45.,       13P     43
11.16025403784446,295.,50.3015376698264,100.828467938963,450.,        13P     44
-65.84145842717999,143.524049319906,445.,45.3015368960705,            13P     45
101.71010071662839,300.,65.84145842717999,143.524049319906,445.,      13P     46
-60.5205695648005,143.524049319906,300.,196.,-295.,5.,1701.,          13P     47
4800.,3300.0015837287901,201.,-300.,-0.00000000000017,                13P     48
65.2190326687299,141.81394860327759,300.,1706.,-1800.,                13P     49
-8.48920813560484,45.,-95.,295.,-196.,295.,5.,45.,                    13P     50
-100.00000000000681,445.,45.3015368960705,101.71010071662839,         13P     51
445.,-1701.,4800.,-0.00000000000017,45.,95.,345.,                     13P     52
65.2190326687299,141.81394860327759,445.,-201.,-300.,                 13P     53
-0.00000000000016,44.99999999998805,-100.,345.,45.3015368960705,      13P     54
-101.71010071662839,300.,45.3015368960296,-101.710100716629,          13P     55
445.,-60.5205695648006,143.524049319906,445.,-45.,-2.5,300.,          13P     56
-50.30153766878591,100.82846793610399,300.,-65.84145842717989,        13P     57
-143.524049319906,445.,45.,-2.5,300.,-1706.,-1800.,                   13P     58
3308.4907918643949,-45.,100.,300.,65.21903266872999,                  13P     59
-141.81394860327759,445.,-65.2190326687299,-141.81394860327759,       13P     60
445.,-50.,-99.11836509645771,450.,-45.3015368960296,                  13P     61
101.710100716629,445.,-60.5205695648006,-143.524049319906,445.,       13P     62
45.,95.,295.,196.,295.,5.,-45.,95.,295.,50.,99.11836509645761,        13P     63
300.,-1701.,-1800.,-0.00000000000017,-196.,295.,295.,                 13P     64
-50.3015376678987,-100.82846793366659,300.,45.,                       13P     65
-99.9999999999979,300.,-1706.,4800.,3308.4907918643949,-45.,          13P     66
45.8012701892219,275.,45.,2.5,300.,45.,2.5,445.;                      13P     67
110,-45.,100.00000000000421,345.,-45.,100.00000000000421,445.;        15P     68
110,-45.,95.,345.,-45.,100.000000000002,345.;                         17P     69
110,-45.,95.,295.,-45.,95.,345.;                                      19P     70
110,-45.,11.16025403784446,295.,-45.,95.,295.;                        21P     71
110,-45.,2.5,300.,-45.,11.16025403784447,294.99999999999994;          23P     72
110,-45.,2.5,445.,-45.,2.5,300.;                                      25P     73
110,45.,2.5,445.,-45.,2.5,445.;                                       27P     74
110,45.,100.,445.,45.,2.5,445.;                                       29P     75
110,60.52056956480055,143.52404931990603,445.,45.3015368960705,       31P     76
101.71010071662842,445.;                                              31P     77
110,-60.5205695648006,143.524049319906,445.,60.5205695648006,         33P     78
143.524049319906,445.;                                                33P     79
110,-45.30153689606591,101.7101007166158,445.,                        35P     80
-60.52056956480053,143.52404931990608,445.;                           35P     81
124,1.,0.,0.00000000000053,-49.9999999999241,0.,1.,                   37P     82
0.00000000000009,100.0000000000136,-0.00000000000053,                 37P     83
-0.00000000000009,1.,445.;                                            37P     84
100,0.,0.,0.,5.00000000000124,0.,4.69846310393077,                    39P     85
1.7101007166286;                                                      39P     86
110,-45.3015368960704,101.7101007166282,300.,-45.30153689599327,      41P     87
101.71010071664188,445.;                                              41P     88
110,-44.99999999997607,100.00000000000425,345.,-45.,100.,300.;        43P     89
110,-45.,95.,345.,45.,95.,345.;                                       45P     90
110,45.,100.,345.,-44.99999999998805,100.,345.;                       47P     91
110,45.,95.,345.,45.,100.,345.;                                       49P     92
110,-45.,95.,295.,45.,95.,295.;                                       51P     93
110,45.,95.,295.,45.,95.,345.;                                        53P     94
110,45.,-95.,295.,45.,-11.16025403784443,295.;                        55P     95
110,-44.99999999999999,-95.,295.,44.99999999999999,-95.,295.;         57P     96
110,-45.,-11.16025403784449,295.,-45.,-95.,295.;                      59P     97
110,-45.,11.16025403784449,295.,-45.,-11.16025403784449,295.;         61P     98
110,45.,11.16025403784449,295.,45.,95.00000000000003,295.;            63P     99
110,45.,-11.16025403784443,295.,45.,11.16025403784449,295.;           65P    100
110,196.,-295.,295.,-196.,-295.,295.;                                 67P    101
110,196.,295.,295.,196.,-295.,295.;                                   69P    102
110,-196.,295.,295.,196.,295.,295.;                                   71P    103
110,-196.,-295.,295.,-196.,295.,295.;                                 73P    104
110,-45.,2.5,300.,45.,2.5,300.;                                       75P    105
110,-45.,45.8012701892219,275.,-45.,11.16025403784443,295.;           77P    106
110,45.,45.8012701892219,275.,-45.,45.8012701892219,275.;             79P    107
110,45.,11.16025403784443,295.,45.,45.8012701892219,275.;             81P    108
110,45.,2.49999999999998,300.,45.,11.16025403784443,295.;             83P    109
110,45.,2.5,445.,45.,2.5,300.;                                        85P    110
110,45.,100.,445.,45.,100.,345.;                                      87P    111
110,60.52056956480053,143.524049319906,300.,45.3015368960705,         89P    112
101.71010071662842,300.;                                              89P    113
110,60.5205695648005,143.524049319906,445.,60.5205695648005,          91P    114
143.524049319906,300.;                                                91P    115
110,45.3015368960705,101.71010071662839,300.,45.3015368960705,        93P    116
101.71010071662839,445.;                                              93P    117
110,-65.84145842717999,143.524049319906,445.,-65.84145842717999,      95P    118
143.524049319906,450.;                                                95P    119
110,-60.5205695648006,143.524049319906,445.,-65.84145842717999,       97P    120
143.524049319906,445.;                                                97P    121
110,65.84145842717999,143.524049319906,445.,60.5205695648006,         99P    122
143.524049319906,445.;                                                99P    123
110,65.84145842717999,143.524049319906,450.,65.84145842717999,       101P    124
143.524049319906,445.;                                               101P    125
110,-65.84145842717999,143.524049319906,450.,65.84145842717999,      103P    126
143.524049319906,450.;                                               103P    127
110,-60.5205695648005,143.524049319906,300.,-60.5205695648005,       105P    128
143.524049319906,445.;                                               105P    129
110,-45.3015368960705,101.71010071662839,300.,                       107P    130
-60.52056956480052,143.52404931990603,300.;                          107P    131
110,45.,100.,300.,-45.,100.,300.;                                    109P    132
110,45.,100.,345.,45.,100.,300.;                                     111P    133
110,45.,-100.00000000000681,445.,45.,-2.5,445.;                      113P    134
110,45.,-100.,345.,45.,-100.,445.;                                   115P    135
110,45.,-95.,345.,45.,-100.,345.;                                    117P    136
110,45.,-95.,295.,45.,-95.,345.;                                     119P    137
110,45.,-2.5,300.,45.,-11.16025403784442,295.;                       121P    138
110,45.,-2.5,445.,45.,-2.5,300.;                                     123P    139
110,-45.,-95.,345.,45.,-95.,345.;                                    125P    140
110,-45.,-95.,295.,-45.,-95.,345.;                                   127P    141
110,-45.,-99.999999999992,345.,-45.,-95.,345.;                       129P    142
110,-45.,-99.9999999999862,445.,-45.,-99.9999999999862,345.;         131P    143
110,-45.,-2.5,445.,-45.,-99.9999999999862,445.;                      133P    144
110,-45.,-2.5,300.,-45.,-2.5,445.;                                   135P    145
110,-45.,-11.16025403784445,295.,-45.,-2.5,300.;                     137P    146
110,-45.,45.8012701892219,275.,-45.,-45.8012701892219,275.;          139P    147
110,-45.,-45.80127018922192,275.00000000000006,-45.,                 141P    148
-11.16025403784446,295.00000000000006;                               141P    149
110,45.,-45.8012701892219,275.,45.,45.8012701892219,275.;            143P    150
110,45.,-11.16025403784444,295.,45.,-45.80127018922192,275.;         145P    151
110,196.,-295.,5.,-196.,-295.,5.;                                    147P    152
110,196.,-295.,295.,196.,-295.,5.;                                   149P    153
110,-196.,-295.,5.,-196.,-295.,295.;                                 151P    154
110,196.,295.,5.,196.,-295.,5.;                                      153P    155
110,196.,295.,295.,196.,295.,5.;                                     155P    156
110,-196.,295.,5.,196.,295.,5.;                                      157P    157
110,-196.,295.,295.,-196.,295.,5.;                                   159P    158
110,-196.,-295.,5.,-196.,295.,5.;                                    161P    159
110,45.,-45.8012701892219,275.,-45.,-45.8012701892219,275.;          163P    160
124,1.,0.,0.,50.0000000000008,0.,1.,0.,100.,0.,0.,1.,300.;           165P    161
100,0.,0.,0.,-4.69846310393032,1.71010071662839,                     167P    162
-5.00000000000075,0.;                                                167P    163
124,1.,0.,0.,50.0000000000008,0.,-1.,0.,100.,0.,0.,-1.,445.;         169P    164
100,0.,0.,0.,-5.00000000000075,-0.,-4.69846310393032,                171P    165
-1.71010071662839;                                                   171P    166
124,1.,0.,0.00000000000054,-49.9999999999992,0.,-1.,                 173P    167
-0.00000000000009,-100.,0.00000000000054,0.00000000000009,-1.,       173P    168
300.;                                                                173P    169
100,0.,0.,0.,4.99999999999918,0.,4.69846239297182,                   175P    170
1.71010266996497;                                                    175P    171
110,44.99999999999999,-100.,300.,-44.99999999999999,-100.,300.;      177P    172
124,1.,0.,0.00000000000053,50.0000000000013,0.,-1.,                  179P    173
0.00000000000009,-100.,0.00000000000053,-0.00000000000009,-1.,       179P    174
300.;                                                                179P    175
100,0.,0.,0.,-4.69846310393084,1.7101007166284,                      181P    176
-5.00000000000124,-0.00000000000211;                                 181P    177
110,60.5205695648005,-143.524049319906,300.,45.3015368960705,        183P    178
-101.71010071662845,300.;                                            183P    179
110,65.21903266872999,-141.81394860327759,300.,                      185P    180
60.52056956480051,-143.52404931990603,300.;                          185P    181
110,50.30153766947918,-100.82846793800877,300.,                      187P    182
65.21903266873001,-141.81394860327757,300.;                          187P    183
110,50.,99.11836509645761,300.,50.,-99.11836509645761,300.;          189P    184
110,65.21903266872985,141.81394860327762,300.,50.30153766982637,     191P    185
100.82846793896297,300.;                                             191P    186
110,60.5205695648005,143.524049319906,300.,65.21903266872991,        193P    187
141.81394860327762,300.;                                             193P    188
124,1.,0.,-0.00000000000053,-50.0000000000013,0.,-1.,                195P    189
-0.00000000000009,100.,-0.00000000000053,0.00000000000009,-1.,       195P    190
300.;                                                                195P    191
100,0.,0.,0.,4.69846310393084,-1.7101007166284,5.00000000000124,     197P    192
0.;                                                                  197P    193
110,-65.21903266872999,141.81394860327759,300.,                      199P    194
-60.52056956480053,143.52404931990606,300.;                          199P    195
110,-50.30153766878588,100.828467936104,300.,-65.21903266872998,     201P    196
141.81394860327759,300.;                                             201P    197
110,-50.,-99.11836509645772,300.,-50.,99.11836509645772,300.;        203P    198
110,-65.21903266872987,-141.81394860327759,300.,                     205P    199
-50.30153766789866,-100.82846793366656,300.;                         205P    200
110,-60.5205695648005,-143.524049319906,300.,-65.2190326687299,      207P    201
-141.81394860327759,300.;                                            207P    202
110,-45.30153760702699,-101.71010266996512,300.,                     209P    203
-60.52056956480055,-143.52404931990591,300.;                         209P    204
110,-201.,-300.,300.,201.,-300.,300.;                                211P    205
110,-201.,300.,300.,-201.,-300.,300.;                                213P    206
110,201.,300.,300.,-201.,300.,300.;                                  215P    207
110,201.,-300.,300.,201.,300.,300.;                                  217P    208
110,65.21903266872999,141.81394860327759,445.,65.21903266872999,     219P    209
141.81394860327759,300.;                                             219P    210
110,60.5205695648006,143.524049319906,445.,65.21903266872991,        221P    211
141.81394860327762,445.;                                             221P    212
110,-65.21903266872999,141.81394860327759,445.,                      223P    213
-65.21903266872999,141.81394860327759,300.;                          223P    214
110,-65.84145842717999,143.524049319906,445.,-65.21903266872995,     225P    215
141.81394860327762,445.;                                             225P    216
110,-50.30153766878589,100.82846793610403,450.,                      227P    217
-65.84145842717999,143.524049319906,450.;                            227P    218
110,-50.3015384415013,100.8284700591222,300.,-50.3015384415013,      229P    219
100.8284700591222,450.;                                              229P    220
110,-60.5205695648006,143.524049319906,445.,-65.21903266873001,      231P    221
141.81394860327762,445.;                                             231P    222
110,65.84145842718003,143.524049319906,445.,65.21903266872997,       233P    223
141.81394860327757,445.;                                             233P    224
110,50.3015384435822,100.82847006483941,450.,50.3015384435822,       235P    225
100.82847006483941,300.;                                             235P    226
110,65.84145842717997,143.52404931990597,450.,50.30153766982646,     237P    227
100.82846793896299,450.;                                             237P    228
124,1.,0.,0.,55.0000000000013,0.,-1.,0.,99.11836509645771,0.,0.,     239P    229
-1.,450.;                                                            239P    230
100,0.,0.,0.,-5.00000000000124,0.00000000000009,                     241P    231
-4.69846233017445,-1.71010284250513;                                 241P    232
110,50.,-99.11836509645761,450.,50.,99.11836509645761,450.;          243P    233
110,65.84145842717999,-143.524049319906,450.,50.30153766947912,      245P    234
-100.82846793800881,450.;                                            245P    235
110,-65.84145842717989,-143.524049319906,450.,65.84145842717999,     247P    236
-143.524049319906,450.;                                              247P    237
110,-50.30153766789865,-100.8284679336666,450.,                      249P    238
-65.8414584271799,-143.52404931990603,450.;                          249P    239
110,-50.,99.11836509645769,450.,-50.,-99.11836509645771,450.;        251P    240
124,1.,0.,0.,-55.,0.,-1.,0.,99.11836509645771,0.,0.,-1.,450.;        253P    241
100,0.,0.,0.,4.69846233121395,-1.71010283964623,                     255P    242
5.00000000000025,0.;                                                 255P    243
110,-45.,-2.5,445.,45.,-2.5,445.;                                    257P    244
124,1.,0.,-0.00000000000054,-50.00000000007721,0.,1.,                259P    245
0.00000000000009,-99.9999999999862,0.00000000000054,                 259P    246
-0.00000000000009,1.,445.;                                           259P    247
100,0.,0.,0.,4.69846239297181,-1.71010266996499,                     261P    248
4.99999999999918,-0.;                                                261P    249
110,-60.52056956480052,-143.52404931990603,445.,                     263P    250
-45.30153760703163,-101.71010266997801,445.;                         263P    251
110,60.5205695648007,-143.524049319906,445.,-60.5205695648006,       265P    252
-143.524049319906,445.;                                              265P    253
110,45.30153689606591,-101.7101007166158,445.,60.52056956480052,     267P    254
-143.52404931990608,445.;                                            267P    255
124,1.,0.,-0.00000000000053,49.9999999999241,0.,1.,                  269P    256
-0.00000000000009,-100.0000000000136,0.00000000000053,               269P    257
0.00000000000009,1.,445.;                                            269P    258
100,0.,0.,0.,-5.00000000000124,0.0000000000068,                      271P    259
-4.69846310393077,-1.7101007166286;                                  271P    260
110,44.99999999997607,-100.00000000000004,345.,45.,                  273P    261
-99.99999999999579,300.;                                             273P    262
110,45.3015368960704,-101.7101007166282,300.,45.30153689599327,      275P    263
-101.71010071664188,445.;                                            275P    264
110,-45.0000000000121,-100.,345.,44.99999999998805,-100.,345.;       277P    265
110,45.,-2.5,300.,-45.,-2.5,300.;                                    279P    266
110,-45.,-100.,300.,-45.00000000002422,-99.99999999999574,345.;      281P    267
110,-45.30153831806316,-101.71010462328763,445.,                     283P    268
-45.3015383179851,-101.7101046233014,300.;                           283P    269
110,60.5205695648005,-143.524049319906,300.,60.5205695648005,        285P    270
-143.524049319906,445.;                                              285P    271
110,65.21903266872999,-141.81394860327759,300.,                      287P    272
65.21903266872999,-141.81394860327759,445.;                          287P    273
110,65.21903266872999,-141.81394860327759,445.,                      289P    274
60.52056956480069,-143.52404931990597,445.;                          289P    275
110,50.3015384428877,-100.8284700629314,300.,50.3015384428877,       291P    276
-100.8284700629314,450.;                                             291P    277
110,65.84145842717999,-143.524049319906,445.,65.21903266872995,      293P    278
-141.81394860327762,445.;                                            293P    279
110,65.84145842717999,-143.524049319906,450.,65.84145842717999,      295P    280
-143.524049319906,445.;                                              295P    281
110,50.,99.11836509645761,300.,50.,99.11836509645761,450.;           297P    282
110,50.,-99.11836509645761,450.,50.,-99.11836509645761,300.;         299P    283
110,-50.,99.11836509645771,450.,-50.,99.11836509645771,300.;         301P    284
110,-50.,-99.11836509645771,300.,-50.,-99.11836509645771,450.;       303P    285
110,-65.84145842717989,-143.524049319906,445.,                       305P    286
-65.84145842717989,-143.524049319906,450.;                           305P    287
110,-65.2190326687299,-141.81394860327759,300.,                      307P    288
-65.2190326687299,-141.81394860327759,445.;                          307P    289
110,-50.3015384397268,-100.82847005424699,450.,                      309P    290
-50.3015384397268,-100.82847005424699,300.;                          309P    291
110,-60.5205695648006,-143.524049319906,445.,-65.21903266872991,     311P    292
-141.81394860327762,445.;                                            311P    293
110,-60.5205695648005,-143.524049319906,300.,-60.5205695648005,      313P    294
-143.524049319906,445.;                                              313P    295
110,201.,-300.,-0.00000000000017,201.,-300.,300.;                    315P    296
110,-201.,-300.,-0.00000000000017,201.,-300.,-0.00000000000017;      317P    297
110,-201.,-300.,300.,-201.,-300.,-0.00000000000017;                  319P    298
110,-201.,300.,300.,-201.,300.,-0.00000000000014;                    321P    299
110,-201.,300.,-0.00000000000014,-201.,-300.,-0.00000000000014;      323P    300
110,201.,300.,300.,201.,300.,-0.00000000000015;                      325P    301
110,201.,300.,-0.00000000000014,-201.,300.,-0.00000000000014;        327P    302
110,201.,-300.,-0.00000000000017,201.,300.,-0.00000000000017;        329P    303
124,1.,0.,0.,-55.,0.,-1.,0.,99.11836509645771,0.,0.,-1.,300.;        331P    304
100,0.,0.,0.,4.69846233121395,-1.71010283964623,                     333P    305
5.00000000000025,0.;                                                 333P    306
124,1.,0.,0.,55.0000000000013,0.,-1.,0.,99.11836509645771,0.,0.,     335P    307
-1.,300.;                                                            335P    308
100,0.,0.,0.,-5.00000000000124,0.00000000000009,                     337P    309
-4.69846233017445,-1.71010284250513;                                 337P    310
110,60.52056956480072,-143.524049319906,445.,65.84145842717999,      339P    311
-143.524049319906,445.;                                              339P    312
110,-65.84145842717989,-143.524049319906,445.,-60.5205695648006,     341P    313
-143.524049319906,445.;                                              341P    314
124,-1.,0.,0.,55.0000000000007,0.,1.,0.,-99.11836509645761,0.,       343P    315
0.,-1.,300.;                                                         343P    316
100,0.,0.,0.,4.69846233052113,-1.71010284155103,                     345P    317
5.00000000000069,-0.;                                                345P    318
124,-1.,0.,0.,55.0000000000007,0.,-1.,0.,-99.11836509645761,0.,      347P    319
0.,1.,450.;                                                          347P    320
100,0.,0.,0.,5.00000000000069,0.,4.69846233052113,                   349P    321
1.71010284155103;                                                    349P    322
124,-1.,0.,0.,-55.0000000000012,0.,1.,0.,-99.11836509645761,0.,      351P    323
0.,-1.,300.;                                                         351P    324
100,0.,0.,0.,-5.00000000000114,-0.00000000000009,                    353P    325
-4.69846233210204,-1.71010283720882;                                 353P    326
124,-1.,0.,0.,-55.0000000000012,0.,-1.,0.,-99.11836509645761,0.,     355P    327
0.,1.,450.;                                                          355P    328
100,0.,0.,0.,-4.69846233210204,1.71010283720882,                     357P    329
-5.00000000000114,0.00000000000009;                                  357P    330
110,-65.84145842717989,-143.524049319906,445.,                       359P    331
-65.21903266872985,-141.81394860327762,445.;                         359P    332
110,1701.,-1800.,-0.00000000000013,1701.,4800.,                      361P    333
-0.00000000000013;                                                   361P    334
110,-1701.,-1800.,-0.00000000000014,1701.,-1800.,                    363P    335
-0.00000000000014;                                                   363P    336
110,-1701.,4800.,-0.00000000000015,-1701.,-1800.,                    365P    337
-0.00000000000015;                                                   365P    338
110,1701.,4800.,-0.00000000000014,-1701.,4800.,                      367P    339
-0.00000000000014;                                                   367P    340
110,1701.,-1800.,3300.0015837287901,1701.,4800.,                     369P    341
3300.0015837287901;                                                  369P    342
110,1701.,-1800.,-0.00000000000013,1701.,-1800.,                     371P    343
3300.0015837287901;                                                  371P    344
110,1701.,4800.,3300.0015837287901,1701.,4800.,                      373P    345
-0.00000000000014;                                                   373P    346
110,-1701.,-1800.,3300.0015837287901,1701.,-1800.,                   375P    347
3300.0015837287901;                                                  375P    348
110,-1701.,-1800.,-0.00000000000022,-1701.,-1800.,                   377P    349
3300.0015837287897;                                                  377P    350
110,-1706.,-1800.,-8.48920813560472,1706.,-1800.,                    379P    351
-8.48920813560472;                                                   379P    352
110,-1706.,-1800.,3308.4907918643944,-1706.,-1800.,                  381P    353
-8.48920813560472;                                                   381P    354
110,1706.,-1800.,3308.4907918643949,-1706.,-1800.,                   383P    355
3308.4907918643949;                                                  383P    356
110,1706.,-1800.,-8.48920813560494,1706.,-1800.,                     385P    357
3308.4907918643944;                                                  385P    358
110,-1701.,4800.,3300.0015837287901,-1701.,-1800.,                   387P    359
3300.0015837287901;                                                  387P    360
110,-1701.,4800.,-0.00000000000022,-1701.,4800.,                     389P    361
3300.0015837287901;                                                  389P    362
110,1701.,4800.,3300.0015837287901,-1701.,4800.,                     391P    363
3300.0015837287901;                                                  391P    364
110,-1706.,4800.,3308.4907918643949,1706.,4800.,                     393P    365
3308.4907918643949;                                                  393P    366
110,-1706.,4800.,-8.48920813560476,-1706.,4800.,                     395P    367
3308.4907918643949;                                                  395P    368
110,1706.,4800.,-8.489208135605,-1706.,4800.,-8.489208135605;        397P    369
110,1706.,4800.,3308.4907918643949,1706.,4800.,                      399P    370
-8.48920813560499;                                                   399P    371
110,-1706.,-1800.,-8.48920813560476,-1706.,4800.,                    401P    372
-8.48920813560476;                                                   401P    373
110,1706.,4800.,-8.48920813560499,1706.,-1800.,                      403P    374
-8.48920813560499;                                                   403P    375
110,-1706.,-1800.,3308.4907918643949,-1706.,4800.,                   405P    376
3308.4907918643949;                                                  405P    377
110,1706.,-1800.,3308.4907918643949,1706.,4800.,                     407P    378
3308.4907918643949;                                                  407P    379
504,182,11,13,60,13,43,15,13,50,13,60,17,13,36,13,50,19,13,107,      409P    380
13,36,21,13,71,13,107,23,13,28,13,71,25,13,43,13,28,27,13,116,       409P    381
13,43,29,13,47,13,116,31,13,2,13,85,33,13,93,13,2,35,13,103,13,      409P    382
93,39,13,60,13,103,41,13,54,13,103,43,13,50,13,99,45,13,36,13,       409P    383
87,47,13,68,13,50,49,13,87,13,68,51,13,107,13,105,53,13,105,13,      409P    384
87,55,13,82,13,37,57,13,42,13,82,59,13,44,13,42,61,13,71,13,44,      409P    385
63,13,45,13,105,65,13,37,13,45,67,13,25,13,21,69,13,56,13,25,71,     409P    386
13,110,13,56,73,13,21,13,110,75,13,28,13,115,77,13,114,13,71,79,     409P    387
13,29,13,114,81,13,45,13,29,83,13,115,13,45,85,13,116,13,115,87,     409P    388
13,47,13,68,89,13,16,13,74,91,13,2,13,16,93,13,74,13,85,95,13,       409P    389
73,13,12,97,13,93,13,73,99,13,75,13,2,101,13,66,13,75,103,13,12,     409P    390
13,66,105,13,76,13,93,107,13,54,13,76,109,13,38,13,99,111,13,68,     409P    391
13,38,113,13,84,13,22,115,13,90,13,84,117,13,57,13,90,119,13,82,     409P    392
13,57,121,13,97,13,37,123,13,22,13,97,125,13,7,13,57,127,13,42,      409P    393
13,7,129,13,52,13,7,131,13,62,13,52,133,13,70,13,62,135,13,94,       409P    394
13,70,137,13,44,13,94,139,13,114,13,53,141,13,53,13,44,143,13,       409P    395
39,13,29,145,13,37,13,39,147,13,77,13,3,149,13,25,13,77,151,13,      409P    396
3,13,21,153,13,106,13,77,155,13,56,13,106,157,13,83,13,106,159,      409P    397
13,110,13,83,161,13,3,13,83,163,13,39,13,53,167,13,74,13,38,171,     409P    398
13,47,13,85,175,13,23,13,61,177,13,112,13,23,181,13,91,13,112,       409P    399
183,13,26,13,91,185,13,69,13,26,187,13,40,13,69,189,13,108,13,8,     409P    400
191,13,80,13,35,193,13,16,13,80,197,13,54,13,99,199,13,4,13,76,      409P    401
201,13,95,13,4,203,13,9,13,30,205,13,59,13,111,207,13,1,13,59,       409P    402
209,13,61,13,1,211,13,51,13,64,213,13,15,13,51,215,13,10,13,15,      409P    403
217,13,64,13,10,219,13,88,13,80,221,13,2,13,88,223,13,17,13,4,       409P    404
225,13,73,13,17,227,13,31,13,12,229,13,95,13,31,231,13,93,13,17,     409P    405
233,13,75,13,88,235,13,72,13,35,237,13,66,13,72,241,13,24,13,72,     409P    406
243,13,6,13,24,245,13,18,13,32,247,13,46,13,18,249,13,19,13,46,      409P    407
251,13,13,13,102,255,13,31,13,13,257,13,70,13,22,261,13,48,13,       409P    408
62,263,13,104,13,48,265,13,63,13,104,267,13,92,13,63,271,13,84,      409P    409
13,92,273,13,90,13,112,275,13,91,13,92,277,13,52,13,90,279,13,       409P    410
97,13,94,281,13,23,13,52,283,13,48,13,61,285,13,26,13,63,287,13,     409P    411
69,13,100,289,13,100,13,63,291,13,40,13,32,293,13,34,13,100,295,     409P    412
13,18,13,34,297,13,108,13,24,299,13,6,13,8,301,13,13,13,30,303,      409P    413
13,9,13,102,305,13,96,13,46,307,13,59,13,101,309,13,19,13,111,       409P    414
311,13,104,13,101,313,13,1,13,104,315,13,79,13,64,317,13,89,13,      409P    415
79,319,13,51,13,89,321,13,15,13,67,323,13,67,13,89,325,13,10,13,     409P    416
11,327,13,11,13,67,329,13,79,13,11,333,13,95,13,30,337,13,108,       409P    417
13,35,339,13,63,13,34,341,13,96,13,104,345,13,40,13,8,349,13,6,      409P    418
13,32,353,13,9,13,111,357,13,19,13,102,359,13,96,13,101,361,13,      409P    419
41,13,55,363,13,109,13,41,365,13,86,13,109,367,13,55,13,86,369,      409P    420
13,49,13,78,371,13,41,13,49,373,13,78,13,55,375,13,27,13,49,377,     409P    421
13,109,13,27,379,13,14,13,81,381,13,98,13,14,383,13,65,13,98,        409P    422
385,13,81,13,65,387,13,5,13,27,389,13,86,13,5,391,13,78,13,5,        409P    423
393,13,113,13,20,395,13,58,13,113,397,13,33,13,58,399,13,20,13,      409P    424
33,401,13,14,13,58,403,13,33,13,81,405,13,98,13,113,407,13,65,       409P    425
13,20;                                                               409P    426
508,4,0,409,171,0,0,0,409,180,0,0,0,409,178,0,0,0,409,182,0,0;       411P    427
510,9,1,1,411;                                                       413P    428
314,73.33333492279053,73.33333492279053,73.33333492279053,10HMix     415P    429
edColor;                                                             415P    430
116,1000.,-1700.,3300.0015837287901;                                 417P    431
123,0.,0.,-1.;                                                       419P    432
123,-1.,0.,0.;                                                       421P    433
190,417,419,421;                                                     423P    434
508,4,0,409,166,0,0,0,409,172,0,0,0,409,174,0,0,0,409,163,0,0;       425P    435
510,423,1,1,425;                                                     427P    436
314,73.33333492279053,73.33333492279053,73.33333492279053,10HMix     429P    437
edColor;                                                             429P    438
116,-1004.9999999999999,4800.,-8.48920813560494;                     431P    439
123,0.,1.,0.;                                                        433P    440
123,0.,0.,1.;                                                        435P    441
190,431,433,435;                                                     437P    442
508,4,0,409,176,1,0,0,409,175,1,0,0,409,178,1,0,0,409,177,1,0;       439P    443
508,4,0,409,165,0,0,0,409,174,1,0,0,409,173,0,0,0,409,162,0,0;       441P    444
510,437,2,1,439,441;                                                 443P    445
314,73.33333492279053,73.33333492279053,73.33333492279053,10HMix     445P    446
edColor;                                                             445P    447
116,-1701.,-1700.,1250.0015837287899;                                447P    448
123,1.,0.,0.;                                                        449P    449
123,0.,0.,-1.;                                                       451P    450
190,447,449,451;                                                     453P    451
508,4,0,409,167,0,0,0,409,161,0,0,0,409,173,1,0,0,409,172,1,0;       455P    452
510,453,1,1,455;                                                     457P    453
314,73.33333492279053,73.33333492279053,73.33333492279053,10HMix     459P    454
edColor;                                                             459P    455
116,-1004.9999999999999,-1800.,1258.4907918643939;                   461P    456
123,0.,-1.,0.;                                                       463P    457
123,0.,0.,-1.;                                                       465P    458
190,461,463,465;                                                     467P    459
508,4,0,409,169,1,0,0,409,168,1,0,0,409,171,1,0,0,409,170,1,0;       469P    460
508,4,0,409,164,0,0,0,409,160,0,0,0,409,167,1,0,0,409,166,1,0;       471P    461
510,467,2,1,469,471;                                                 473P    462
314,73.33333492279053,73.33333492279053,73.33333492279053,10HMix     475P    463
edColor;                                                             475P    464
116,1004.9999999999999,-1700.,-8.489208135605;                       477P    465
123,-0.,0.,-1.;                                                      479P    466
123,-1.,0.,0.;                                                       481P    467
190,477,479,481;                                                     483P    468
508,4,0,409,168,0,0,0,409,179,1,0,0,409,177,0,0,0,409,180,1,0;       485P    469
510,483,1,1,485;                                                     487P    470
314,73.33333492279053,73.33333492279053,73.33333492279053,10HMix     489P    471
edColor;                                                             489P    472
116,-45.,2.5,295.;                                                   491P    473
123,1.,0.,0.;                                                        493P    474
123,0.,1.,0.;                                                        495P    475
190,491,493,495;                                                     497P    476
508,7,0,409,2,1,0,0,409,1,1,0,0,409,7,1,0,0,409,6,1,0,0,409,5,1,     499P    477
0,0,409,4,1,0,0,409,3,1,0;                                           499P    478
510,497,1,1,499;                                                     501P    479
314,73.33333492279053,73.33333492279053,73.33333492279053,10HMix     503P    480
edColor;                                                             503P    481
116,-50.0000000000013,100.,300.;                                     505P    482
123,-0.00000000000053,-0.00000000000009,-1.;                         507P    483
123,1.,0.,-0.00000000000053;                                         509P    484
192,505,507,5.00000000000124,509;                                    511P    485
508,5,0,409,87,0,0,0,409,14,1,0,0,409,13,0,0,0,409,2,0,0,0,409,      513P    486
15,1,0;                                                              513P    487
510,511,1,1,513;                                                     515P    488
314,73.33333492279053,73.33333492279053,73.33333492279053,10HMix     517P    489
edColor;                                                             517P    490
116,45.,100.,300.;                                                   519P    491
123,0.,1.,0.;                                                        521P    492
123,-1.,0.,0.;                                                       523P    493
190,519,521,523;                                                     525P    494
508,4,0,409,15,0,0,0,409,17,0,0,0,409,49,1,0,0,409,48,1,0;           527P    495
510,525,1,1,527;                                                     529P    496
314,73.33333492279053,73.33333492279053,73.33333492279053,10HMix     531P    497
edColor;                                                             531P    498
116,-45.,95.,345.;                                                   533P    499
123,0.,0.,1.;                                                        535P    500
123,1.,0.,0.;                                                        537P    501
190,533,535,537;                                                     539P    502
508,4,0,409,3,0,0,0,409,16,1,0,0,409,18,1,0,0,409,17,1,0;            541P    503
510,539,1,1,541;                                                     543P    504
314,73.33333492279053,73.33333492279053,73.33333492279053,10HMix     545P    505
edColor;                                                             545P    506
116,45.,100.,295.;                                                   547P    507
123,-1.,0.,0.;                                                       549P    508
123,0.,-1.,0.;                                                       551P    509
190,547,549,551;                                                     553P    510
508,7,0,409,18,0,0,0,409,20,0,0,0,409,25,0,0,0,409,35,0,0,0,409,     555P    511
36,0,0,0,409,9,0,0,0,409,37,1,0;                                     555P    512
510,553,1,1,555;                                                     557P    513
314,73.33333492279053,73.33333492279053,73.33333492279053,10HMix     559P    514
edColor;                                                             559P    515
116,-45.,95.,295.;                                                   561P    516
123,0.,-1.,0.;                                                       563P    517
123,1.,0.,0.;                                                        565P    518
190,561,563,565;                                                     567P    519
508,4,0,409,4,0,0,0,409,19,1,0,0,409,20,1,0,0,409,16,0,0;            569P    520
510,567,1,1,569;                                                     571P    521
314,73.33333492279053,73.33333492279053,73.33333492279053,10HMix     573P    522
edColor;                                                             573P    523
116,196.,-295.,295.;                                                 575P    524
123,0.,0.,-1.;                                                       577P    525
123,-1.,0.,0.;                                                       579P    526
190,575,577,579;                                                     581P    527
508,4,0,409,28,1,0,0,409,27,1,0,0,409,30,1,0,0,409,29,1,0;           583P    528
508,8,0,409,22,1,0,0,409,21,1,0,0,409,26,1,0,0,409,25,1,0,0,409,     585P    529
19,0,0,0,409,5,0,0,0,409,24,1,0,0,409,23,1,0;                        585P    530
510,581,2,1,583,585;                                                 587P    531
314,73.33333492279053,73.33333492279053,73.33333492279053,10HMix     589P    532
edColor;                                                             589P    533
116,-45.,45.8012701892219,275.;                                      591P    534
123,0.,0.5,0.86602540378444;                                         593P    535
123,0.,-0.86602540378444,0.5;                                        595P    536
190,591,593,595;                                                     597P    537
508,6,0,409,6,0,0,0,409,31,1,0,0,409,35,1,0,0,409,34,1,0,0,409,      599P    538
33,1,0,0,409,32,1,0;                                                 599P    539
510,597,1,1,599;                                                     601P    540
314,73.33333492279053,73.33333492279053,73.33333492279053,10HMix     603P    541
edColor;                                                             603P    542
116,45.,2.5,300.;                                                    605P    543
123,0.,1.,0.;                                                        607P    544
123,-1.,0.,0.;                                                       609P    545
190,605,607,609;                                                     611P    546
508,4,0,409,36,1,0,0,409,31,0,0,0,409,7,0,0,0,409,8,0,0;             613P    547
510,611,1,1,613;                                                     615P    548
314,73.33333492279053,73.33333492279053,73.33333492279053,10HMix     617P    549
edColor;                                                             617P    550
116,61.2468163995782,2.5,445.;                                       619P    551
123,0.,0.,-1.;                                                       621P    552
123,-1.,0.,0.;                                                       623P    553
190,619,621,623;                                                     625P    554
508,8,0,409,9,1,0,0,409,8,1,0,0,409,1,0,0,0,409,13,1,0,0,409,12,     627P    555
1,0,0,409,11,1,0,0,409,10,1,0,0,409,77,0,0;                          627P    556
510,625,1,1,627;                                                     629P    557
314,73.33333492279053,73.33333492279053,73.33333492279053,10HMix     631P    558
edColor;                                                             631P    559
116,50.0000000000008,100.,300.;                                      633P    560
123,0.,0.,-1.;                                                       635P    561
123,1.,0.,0.;                                                        637P    562
192,633,635,5.00000000000075,637;                                    639P    563
508,5,0,409,76,1,0,0,409,49,0,0,0,409,37,0,0,0,409,77,1,0,0,409,     641P    564
40,0,0;                                                              641P    565
510,639,1,1,641;                                                     643P    566
314,73.33333492279053,73.33333492279053,73.33333492279053,10HMix     645P    567
edColor;                                                             645P    568
116,-201.,-300.,300.;                                                647P    569
123,0.,0.,1.;                                                        649P    570
123,1.,0.,0.;                                                        651P    571
190,647,649,651;                                                     653P    572
508,4,0,409,95,1,0,0,409,94,1,0,0,409,97,1,0,0,409,96,1,0;           655P    573
508,24,0,409,79,1,0,0,409,78,1,0,0,409,93,1,0,0,409,92,1,0,0,        657P    574
409,91,1,0,0,409,156,0,0,0,409,90,1,0,0,409,150,0,0,0,409,89,1,      657P    575
0,0,409,88,1,0,0,409,47,0,0,0,409,87,1,0,0,409,48,0,0,0,409,76,      657P    576
0,0,0,409,38,0,0,0,409,86,1,0,0,409,85,1,0,0,409,151,0,0,0,409,      657P    577
84,1,0,0,409,154,0,0,0,409,83,1,0,0,409,82,1,0,0,409,81,1,0,0,       657P    578
409,80,1,0;                                                          657P    579
510,653,2,1,655,657;                                                 659P    580
314,73.33333492279053,73.33333492279053,73.33333492279053,10HMix     661P    581
edColor;                                                             661P    582
116,-45.3015368960705,101.71010071662839,300.;                       663P    583
123,0.93969262078591,0.34202014332567,0.;                            665P    584
123,-0.34202014332567,0.93969262078591,0.;                           667P    585
190,663,665,667;                                                     669P    586
508,4,0,409,47,1,0,0,409,46,1,0,0,409,12,0,0,0,409,14,0,0;           671P    587
510,669,1,1,671;                                                     673P    588
314,73.33333492279053,73.33333492279053,73.33333492279053,10HMix     675P    589
edColor;                                                             675P    590
116,-65.84145842717999,143.524049319906,445.;                        677P    591
123,0.,1.,0.;                                                        679P    592
123,0.,0.,1.;                                                        681P    593
190,677,679,681;                                                     683P    594
508,6,0,409,42,1,0,0,409,41,1,0,0,409,45,1,0,0,409,44,1,0,0,409,     685P    595
43,1,0,0,409,11,0,0;                                                 685P    596
510,683,1,1,685;                                                     687P    597
314,73.33333492279053,73.33333492279053,73.33333492279053,10HMix     689P    598
edColor;                                                             689P    599
116,60.5205695648006,143.5240493199062,300.;                         691P    600
123,-0.93969262078591,0.34202014332567,0.;                           693P    601
123,-0.34202014332567,-0.93969262078591,0.;                          695P    602
190,691,693,695;                                                     697P    603
508,4,0,409,39,1,0,0,409,38,1,0,0,409,40,1,0,0,409,10,0,0;           699P    604
510,697,1,1,699;                                                     701P    605
314,73.33333492279053,73.33333492279053,73.33333492279053,10HMix     703P    606
edColor;                                                             703P    607
116,65.21903266872999,141.81394860327759,300.;                       705P    608
123,0.34202014332569,0.9396926207859,0.;                             707P    609
123,-0.9396926207859,0.34202014332569,0.;                            709P    610
190,705,707,709;                                                     711P    611
508,4,0,409,86,0,0,0,409,39,0,0,0,409,99,1,0,0,409,98,1,0;           713P    612
510,711,1,1,713;                                                     715P    613
314,73.33333492279053,73.33333492279053,73.33333492279053,10HMix     717P    614
edColor;                                                             717P    615
116,50.3015384435822,100.82847006483941,300.;                        719P    616
123,0.93969262078591,-0.34202014332567,0.;                           721P    617
123,0.34202014332567,0.93969262078591,0.;                            723P    618
190,719,721,723;                                                     725P    619
508,6,0,409,106,1,0,0,409,85,0,0,0,409,98,0,0,0,409,105,0,0,0,       727P    620
409,44,0,0,0,409,107,1,0;                                            727P    621
510,725,1,1,727;                                                     729P    622
314,73.33333492279053,73.33333492279053,73.33333492279053,10HMix     731P    623
edColor;                                                             731P    624
116,55.0000000000013,99.11836509645771,300.;                         733P    625
123,0.,0.,-1.;                                                       735P    626
123,1.,0.,0.;                                                        737P    627
192,733,735,5.00000000000124,737;                                    739P    628
508,4,0,409,133,0,0,0,409,151,1,0,0,409,106,0,0,0,409,108,0,0;       741P    629
510,739,1,1,741;                                                     743P    630
314,73.33333492279053,73.33333492279053,73.33333492279053,10HMix     745P    631
edColor;                                                             745P    632
116,50.,-99.11836509645761,300.;                                     747P    633
123,1.,0.,0.;                                                        749P    634
123,0.,1.,0.;                                                        751P    635
190,747,749,751;                                                     753P    636
508,4,0,409,84,0,0,0,409,133,1,0,0,409,109,0,0,0,409,134,1,0;        755P    637
510,753,1,1,755;                                                     757P    638
314,73.33333492279053,73.33333492279053,73.33333492279053,10HMix     759P    639
edColor;                                                             759P    640
116,55.0000000000007,-99.11836509645761,450.;                        761P    641
123,0.,0.,1.;                                                        763P    642
123,-1.,0.,0.;                                                       765P    643
192,761,763,5.00000000000069,765;                                    767P    644
508,4,0,409,130,0,0,0,409,154,1,0,0,409,134,0,0,0,409,155,1,0;       769P    645
510,767,1,1,769;                                                     771P    646
314,73.33333492279053,73.33333492279053,73.33333492279053,10HMix     773P    647
edColor;                                                             773P    648
116,65.84145842717999,-143.524049319906,300.;                        775P    649
123,0.93969262078591,0.34202014332567,0.;                            777P    650
123,-0.34202014332567,0.93969262078591,0.;                           779P    651
190,775,777,779;                                                     781P    652
508,6,0,409,83,0,0,0,409,130,1,0,0,409,110,0,0,0,409,132,1,0,0,      783P    653
409,131,1,0,0,409,128,0,0;                                           783P    654
510,781,1,1,783;                                                     785P    655
314,73.33333492279053,73.33333492279053,73.33333492279053,10HMix     787P    656
edColor;                                                             787P    657
116,60.5205695648006,-143.524049319906,300.;                         789P    658
123,0.34202014332569,-0.9396926207859,0.;                            791P    659
123,0.9396926207859,0.34202014332569,0.;                             793P    660
190,789,791,793;                                                     795P    661
508,4,0,409,82,0,0,0,409,128,1,0,0,409,129,1,0,0,409,127,0,0;        797P    662
510,795,1,1,797;                                                     799P    663
314,73.33333492279053,73.33333492279053,73.33333492279053,10HMix     801P    664
edColor;                                                             801P    665
116,45.3015368960705,-101.71010071662839,300.;                       803P    666
123,-0.93969262078591,-0.34202014332567,0.;                          805P    667
123,0.34202014332567,-0.93969262078591,0.;                           807P    668
190,803,805,807;                                                     809P    669
508,4,0,409,122,0,0,0,409,81,0,0,0,409,127,1,0,0,409,119,0,0;        811P    670
510,809,1,1,811;                                                     813P    671
314,73.33333492279053,73.33333492279053,73.33333492279053,10HMix     815P    672
edColor;                                                             815P    673
116,50.0000000000013,-100.,300.;                                     817P    674
123,0.00000000000053,0.00000000000009,-1.;                           819P    675
123,1.,0.,0.00000000000053;                                          821P    676
192,817,819,5.00000000000124,821;                                    823P    677
508,5,0,409,121,1,0,0,409,80,0,0,0,409,122,1,0,0,409,120,0,0,0,      825P    678
409,51,0,0;                                                          825P    679
510,823,1,1,825;                                                     827P    680
314,73.33333492279053,73.33333492279053,73.33333492279053,10HMix     829P    681
edColor;                                                             829P    682
116,-45.,-100.,300.;                                                 831P    683
123,0.,-1.,0.;                                                       833P    684
123,1.,0.,0.;                                                        835P    685
190,831,833,835;                                                     837P    686
508,4,0,409,123,0,0,0,409,125,0,0,0,409,79,0,0,0,409,121,0,0;        839P    687
510,837,1,1,839;                                                     841P    688
314,73.33333492279053,73.33333492279053,73.33333492279053,10HMix     843P    689
edColor;                                                             843P    690
116,-49.9999999999992,-100.,300.;                                    845P    691
123,0.00000000000054,-0.00000000000009,-1.;                          847P    692
123,1.,0.,0.00000000000054;                                          849P    693
192,845,847,4.99999999999918,849;                                    851P    694
508,5,0,409,78,0,0,0,409,125,1,0,0,409,59,0,0,0,409,116,0,0,0,       853P    695
409,126,1,0;                                                         853P    696
510,851,1,1,853;                                                     855P    697
314,73.33333492279053,73.33333492279053,73.33333492279053,10HMix     857P    698
edColor;                                                             857P    699
116,-60.5205695648005,-143.524049319906,300.;                        859P    700
123,0.93969262078591,-0.34202014332567,0.;                           861P    701
123,0.34202014332567,0.93969262078591,0.;                            863P    702
190,859,861,863;                                                     865P    703
508,4,0,409,141,0,0,0,409,93,0,0,0,409,126,0,0,0,409,117,0,0;        867P    704
510,865,1,1,867;                                                     869P    705
314,73.33333492279053,73.33333492279053,73.33333492279053,10HMix     871P    706
edColor;                                                             871P    707
116,-65.21903266872999,-141.81394860327759,300.;                     873P    708
123,-0.34202014332569,-0.9396926207859,0.;                           875P    709
123,0.9396926207859,-0.34202014332569,0.;                            877P    710
190,873,875,877;                                                     879P    711
508,4,0,409,138,0,0,0,409,92,0,0,0,409,141,1,0,0,409,140,1,0;        881P    712
510,879,1,1,881;                                                     883P    713
314,73.33333492279053,73.33333492279053,73.33333492279053,10HMix     885P    714
edColor;                                                             885P    715
116,-50.3015384397268,-100.82847005424699,300.;                      887P    716
123,-0.93969262078591,0.34202014332567,0.;                           889P    717
123,-0.34202014332567,-0.93969262078591,0.;                          891P    718
190,887,889,891;                                                     893P    719
508,6,0,409,158,0,0,0,409,137,1,0,0,409,112,0,0,0,409,139,1,0,0,     895P    720
409,91,0,0,0,409,138,1,0;                                            895P    721
510,893,1,1,895;                                                     897P    722
314,73.33333492279053,73.33333492279053,73.33333492279053,10HMix     899P    723
edColor;                                                             899P    724
116,-55.0000000000012,-99.11836509645761,450.;                       901P    725
123,0.,0.,1.;                                                        903P    726
123,-1.,0.,0.;                                                       905P    727
192,901,903,5.00000000000114,905;                                    907P    728
508,4,0,409,136,0,0,0,409,156,1,0,0,409,139,0,0,0,409,157,1,0;       909P    729
510,907,1,1,909;                                                     911P    730
314,73.33333492279053,73.33333492279053,73.33333492279053,10HMix     913P    731
edColor;                                                             913P    732
116,-50.,99.11836509645761,300.;                                     915P    733
123,-1.,0.,0.;                                                       917P    734
123,0.,-1.,0.;                                                       919P    735
190,915,917,919;                                                     921P    736
508,4,0,409,135,1,0,0,409,90,0,0,0,409,136,1,0,0,409,113,0,0;        923P    737
510,921,1,1,923;                                                     925P    738
314,73.33333492279053,73.33333492279053,73.33333492279053,10HMix     927P    739
edColor;                                                             927P    740
116,-55.,99.11836509645771,300.;                                     929P    741
123,0.,0.,-1.;                                                       931P    742
123,1.,0.,0.;                                                        933P    743
192,929,931,5.00000000000025,933;                                    935P    744
508,4,0,409,103,0,0,0,409,150,1,0,0,409,135,0,0,0,409,114,0,0;       937P    745
510,935,1,1,937;                                                     939P    746
314,73.33333492279053,73.33333492279053,73.33333492279053,10HMix     941P    747
edColor;                                                             941P    748
116,-65.84145842717999,143.524049319906,300.;                        943P    749
123,-0.93969262078591,-0.34202014332567,0.;                          945P    750
123,0.34202014332567,-0.93969262078591,0.;                           947P    751
190,943,945,947;                                                     949P    752
508,6,0,409,100,1,0,0,409,89,0,0,0,409,103,1,0,0,409,102,1,0,0,      951P    753
409,41,0,0,0,409,101,1,0;                                            951P    754
510,949,1,1,951;                                                     953P    755
314,73.33333492279053,73.33333492279053,73.33333492279053,10HMix     955P    756
edColor;                                                             955P    757
116,-60.5205695648006,143.524049319906,300.;                         957P    758
123,-0.34202014332569,0.9396926207859,0.;                            959P    759
123,-0.9396926207859,-0.34202014332569,0.;                           961P    760
190,957,959,961;                                                     963P    761
508,4,0,409,46,0,0,0,409,88,0,0,0,409,100,0,0,0,409,104,0,0;         965P    762
510,963,1,1,965;                                                     967P    763
314,73.33333492279053,73.33333492279053,73.33333492279053,10HMix     969P    764
edColor;                                                             969P    765
116,-60.4886442316263,141.80368799897781,445.;                       971P    766
123,0.,0.,-1.;                                                       973P    767
123,-1.,0.,0.;                                                       975P    768
190,971,973,975;                                                     977P    769
508,3,0,409,101,0,0,0,409,42,0,0,0,409,104,1,0;                      979P    770
510,977,1,1,979;                                                     981P    771
314,73.33333492279053,73.33333492279053,73.33333492279053,10HMix     983P    772
edColor;                                                             983P    773
116,-66.6315559283062,-143.524049319906,450.;                        985P    774
123,0.,0.,1.;                                                        987P    775
123,1.,0.,0.;                                                        989P    776
190,985,987,989;                                                     991P    777
508,12,0,409,108,1,0,0,409,107,0,0,0,409,45,0,0,0,409,102,0,0,0,     993P    778
409,114,1,0,0,409,113,1,0,0,409,157,0,0,0,409,112,1,0,0,409,111,     993P    779
1,0,0,409,110,1,0,0,409,155,0,0,0,409,109,1,0;                       993P    780
510,991,1,1,993;                                                     995P    781
314,73.33333492279053,73.33333492279053,73.33333492279053,10HMix     997P    782
edColor;                                                             997P    783
116,65.8733837603543,141.80368799897781,445.;                        999P    784
123,0.,0.,-1.;                                                      1001P    785
123,-1.,0.,0.;                                                      1003P    786
190,999,1001,1003;                                                  1005P    787
508,3,0,409,99,0,0,0,409,43,0,0,0,409,105,1,0;                      1007P    788
510,1005,1,1,1007;                                                  1009P    789
314,73.33333492279053,73.33333492279053,73.33333492279053,10HMix    1011P    790
edColor;                                                            1011P    791
116,-1004.9999999999999,-1700.,3308.4907918643949;                  1013P    792
123,0.,0.,1.;                                                       1015P    793
123,1.,0.,0.;                                                       1017P    794
190,1013,1015,1017;                                                 1019P    795
508,4,0,409,170,0,0,0,409,182,1,0,0,409,175,0,0,0,409,181,0,0;      1021P    796
510,1019,1,1,1021;                                                  1023P    797
314,73.33333492279053,73.33333492279053,73.33333492279053,10HMix    1025P    798
edColor;                                                            1025P    799
116,1701.,-1700.,-0.00000000000013;                                 1027P    800
123,-1.,0.,0.;                                                      1029P    801
123,0.,0.,1.;                                                       1031P    802
190,1027,1029,1031;                                                 1033P    803
508,4,0,409,164,1,0,0,409,163,1,0,0,409,165,1,0,0,409,159,0,0;      1035P    804
510,1033,1,1,1035;                                                  1037P    805
314,73.33333492279053,73.33333492279053,73.33333492279053,10HMix    1039P    806
edColor;                                                            1039P    807
116,-1000.,-1700.,-0.00000000000014;                                1041P    808
123,0.,0.,1.;                                                       1043P    809
123,1.,0.,0.;                                                       1045P    810
190,1041,1043,1045;                                                 1047P    811
508,4,0,409,160,1,0,0,409,159,1,0,0,409,162,1,0,0,409,161,1,0;      1049P    812
508,4,0,409,148,0,0,0,409,149,0,0,0,409,143,0,0,0,409,146,0,0;      1051P    813
510,1047,2,1,1049,1051;                                             1053P    814
314,73.33333492279053,73.33333492279053,73.33333492279053,10HMix    1055P    815
edColor;                                                            1055P    816
116,-1706.,-1700.,-8.48920813560473;                                1057P    817
123,-1.,0.,0.;                                                      1059P    818
123,0.,0.,1.;                                                       1061P    819
190,1057,1059,1061;                                                 1063P    820
508,4,0,409,169,0,0,0,409,181,1,0,0,409,176,0,0,0,409,179,0,0;      1065P    821
510,1063,1,1,1065;                                                  1067P    822
314,73.33333492279053,73.33333492279053,73.33333492279053,10HMix    1069P    823
edColor;                                                            1069P    824
116,-60.4886442316263,-143.524049319906,445.;                       1071P    825
123,0.,0.,-1.;                                                      1073P    826
123,-1.,0.,0.;                                                      1075P    827
190,1071,1073,1075;                                                 1077P    828
508,3,0,409,153,0,0,0,409,158,1,0,0,409,140,0,0;                    1079P    829
510,1077,1,1,1079;                                                  1081P    830
314,73.33333492279053,73.33333492279053,73.33333492279053,10HMix    1083P    831
edColor;                                                            1083P    832
116,65.8733837603543,-143.524049319906,445.;                        1085P    833
123,0.,0.,-1.;                                                      1087P    834
123,-1.,0.,0.;                                                      1089P    835
190,1085,1087,1089;                                                 1091P    836
508,3,0,409,129,0,0,0,409,131,0,0,0,409,152,0,0;                    1093P    837
510,1091,1,1,1093;                                                  1095P    838
314,73.33333492279053,73.33333492279053,73.33333492279053,10HMix    1097P    839
edColor;                                                            1097P    840
116,-65.84145842717999,-143.524049319906,450.;                      1099P    841
123,0.,-1.,0.;                                                      1101P    842
123,0.,0.,-1.;                                                      1103P    843
190,1099,1101,1103;                                                 1105P    844
508,6,0,409,152,1,0,0,409,132,0,0,0,409,111,0,0,0,409,137,0,0,0,    1107P    845
409,153,1,0,0,409,118,0,0;                                          1107P    846
510,1105,1,1,1107;                                                  1109P    847
314,73.33333492279053,73.33333492279053,73.33333492279053,10HMix    1111P    848
edColor;                                                            1111P    849
116,201.,-300.,300.;                                                1113P    850
123,1.,0.,0.;                                                       1115P    851
123,0.,0.,-1.;                                                      1117P    852
190,1113,1115,1117;                                                 1119P    853
508,4,0,409,147,0,0,0,409,97,0,0,0,409,142,0,0,0,409,149,1,0;       1121P    854
510,1119,1,1,1121;                                                  1123P    855
314,73.33333492279053,73.33333492279053,73.33333492279053,10HMix    1125P    856
edColor;                                                            1125P    857
116,-201.,300.,-0.00000000000012;                                   1127P    858
123,0.,1.,0.;                                                       1129P    859
123,0.,0.,1.;                                                       1131P    860
190,1127,1129,1131;                                                 1133P    861
508,4,0,409,96,0,0,0,409,147,1,0,0,409,148,1,0,0,409,145,0,0;       1135P    862
510,1133,1,1,1135;                                                  1137P    863
314,73.33333492279053,73.33333492279053,73.33333492279053,10HMix    1139P    864
edColor;                                                            1139P    865
116,-201.,-300.,-0.00000000000012;                                  1141P    866
123,-1.,0.,0.;                                                      1143P    867
123,0.,0.,1.;                                                       1145P    868
190,1141,1143,1145;                                                 1147P    869
508,4,0,409,95,0,0,0,409,145,1,0,0,409,146,1,0,0,409,144,0,0;       1149P    870
510,1147,1,1,1149;                                                  1151P    871
314,73.33333492279053,73.33333492279053,73.33333492279053,10HMix    1153P    872
edColor;                                                            1153P    873
116,-201.,-300.,300.;                                               1155P    874
123,0.,-1.,0.;                                                      1157P    875
123,0.,0.,-1.;                                                      1159P    876
190,1155,1157,1159;                                                 1161P    877
508,4,0,409,142,1,0,0,409,94,0,0,0,409,144,1,0,0,409,143,1,0;       1163P    878
510,1161,1,1,1163;                                                  1165P    879
314,73.33333492279053,73.33333492279053,73.33333492279053,10HMix    1167P    880
edColor;                                                            1167P    881
116,-196.,-295.,5.;                                                 1169P    882
123,0.,0.,1.;                                                       1171P    883
123,1.,0.,0.;                                                       1173P    884
190,1169,1171,1173;                                                 1175P    885
508,4,0,409,70,0,0,0,409,72,0,0,0,409,74,0,0,0,409,67,0,0;          1177P    886
510,1175,1,1,1177;                                                  1179P    887
314,73.33333492279053,73.33333492279053,73.33333492279053,10HMix    1181P    888
edColor;                                                            1181P    889
116,-45.,-2.5,300.;                                                 1183P    890
123,0.,-1.,0.;                                                      1185P    891
123,1.,0.,0.;                                                       1187P    892
190,1183,1185,1187;                                                 1189P    893
508,4,0,409,61,0,0,0,409,124,0,0,0,409,55,0,0,0,409,115,0,0;        1191P    894
510,1189,1,1,1191;                                                  1193P    895
314,73.33333492279053,73.33333492279053,73.33333492279053,10HMix    1195P    896
edColor;                                                            1195P    897
116,-45.,-2.5,300.;                                                 1197P    898
123,0.,-0.5,0.86602540378444;                                       1199P    899
123,0.,-0.86602540378444,-0.5;                                      1201P    900
190,1197,1199,1201;                                                 1203P    901
508,6,0,409,75,0,0,0,409,66,0,0,0,409,54,0,0,0,409,124,1,0,0,       1205P    902
409,62,0,0,0,409,64,0,0;                                            1205P    903
510,1203,1,1,1205;                                                  1207P    904
314,73.33333492279053,73.33333492279053,73.33333492279053,10HMix    1209P    905
edColor;                                                            1209P    906
116,-45.,-100.,345.;                                                1211P    907
123,0.,0.,1.;                                                       1213P    908
123,1.,0.,0.;                                                       1215P    909
190,1211,1213,1215;                                                 1217P    910
508,4,0,409,52,0,0,0,409,56,0,0,0,409,58,0,0,0,409,123,1,0;         1219P    911
510,1217,1,1,1219;                                                  1221P    912
314,73.33333492279053,73.33333492279053,73.33333492279053,10HMix    1223P    913
edColor;                                                            1223P    914
116,61.2468163995782,-143.524049319906,445.;                        1225P    915
123,0.,0.,-1.;                                                      1227P    916
123,-1.,0.,0.;                                                      1229P    917
190,1225,1227,1229;                                                 1231P    918
508,8,0,409,60,0,0,0,409,115,1,0,0,409,50,0,0,0,409,120,1,0,0,      1233P    919
409,119,1,0,0,409,118,1,0,0,409,117,1,0,0,409,116,1,0;              1233P    920
510,1231,1,1,1233;                                                  1235P    921
314,73.33333492279053,73.33333492279053,73.33333492279053,10HMix    1237P    922
edColor;                                                            1237P    923
116,45.,-45.8012701892219,275.;                                     1239P    924
123,0.,0.,-1.;                                                      1241P    925
123,-1.,0.,0.;                                                      1243P    926
190,1239,1241,1243;                                                 1245P    927
508,4,0,409,63,0,0,0,409,33,0,0,0,409,65,0,0,0,409,75,1,0;          1247P    928
510,1245,1,1,1247;                                                  1249P    929
314,73.33333492279053,73.33333492279053,73.33333492279053,10HMix    1251P    930
edColor;                                                            1251P    931
116,-196.,-295.,295.;                                               1253P    932
123,1.,0.,0.;                                                       1255P    933
123,0.,0.,-1.;                                                      1257P    934
190,1253,1255,1257;                                                 1259P    935
508,4,0,409,69,0,0,0,409,74,1,0,0,409,73,0,0,0,409,30,0,0;          1261P    936
510,1259,1,1,1261;                                                  1263P    937
314,73.33333492279053,73.33333492279053,73.33333492279053,10HMix    1265P    938
edColor;                                                            1265P    939
116,-196.,295.,295.;                                                1267P    940
123,0.,-1.,0.;                                                      1269P    941
123,0.,0.,-1.;                                                      1271P    942
190,1267,1269,1271;                                                 1273P    943
508,4,0,409,73,1,0,0,409,72,1,0,0,409,71,0,0,0,409,29,0,0;          1275P    944
510,1273,1,1,1275;                                                  1277P    945
314,73.33333492279053,73.33333492279053,73.33333492279053,10HMix    1279P    946
edColor;                                                            1279P    947
116,196.,-295.,5.;                                                  1281P    948
123,-1.,0.,0.;                                                      1283P    949
123,0.,0.,1.;                                                       1285P    950
190,1281,1283,1285;                                                 1287P    951
508,4,0,409,71,1,0,0,409,70,1,0,0,409,68,0,0,0,409,28,0,0;          1289P    952
510,1287,1,1,1289;                                                  1291P    953
314,73.33333492279053,73.33333492279053,73.33333492279053,10HMix    1293P    954
edColor;                                                            1293P    955
116,-196.,-295.,5.;                                                 1295P    956
123,0.,1.,0.;                                                       1297P    957
123,0.,0.,1.;                                                       1299P    958
190,1295,1297,1299;                                                 1301P    959
508,4,0,409,68,1,0,0,409,67,1,0,0,409,69,1,0,0,409,27,0,0;          1303P    960
510,1301,1,1,1303;                                                  1305P    961
314,73.33333492279053,73.33333492279053,73.33333492279053,10HMix    1307P    962
edColor;                                                            1307P    963
116,45.,-46.3508854314926,275.;                                     1309P    964
123,1.,0.,0.;                                                       1311P    965
123,0.,1.,0.;                                                       1313P    966
190,1309,1311,1313;                                                 1315P    967
508,4,0,409,65,1,0,0,409,34,0,0,0,409,26,0,0,0,409,66,1,0;          1317P    968
510,1315,1,1,1317;                                                  1319P    969
314,73.33333492279053,73.33333492279053,73.33333492279053,10HMix    1321P    970
edColor;                                                            1321P    971
116,-45.,46.3508854314926,275.;                                     1323P    972
123,-1.,0.,0.;                                                      1325P    973
123,0.,-1.,0.;                                                      1327P    974
190,1323,1325,1327;                                                 1329P    975
508,4,0,409,32,0,0,0,409,63,1,0,0,409,64,1,0,0,409,24,0,0;          1331P    976
510,1329,1,1,1331;                                                  1333P    977
314,73.33333492279053,73.33333492279053,73.33333492279053,10HMix    1335P    978
edColor;                                                            1335P    979
116,-45.,-100.,295.;                                                1337P    980
123,1.,0.,0.;                                                       1339P    981
123,0.,1.,0.;                                                       1341P    982
190,1337,1339,1341;                                                 1343P    983
508,7,0,409,58,1,0,0,409,57,0,0,0,409,23,0,0,0,409,62,1,0,0,409,    1345P    984
61,1,0,0,409,60,1,0,0,409,59,1,0;                                   1345P    985
510,1343,1,1,1345;                                                  1347P    986
314,73.33333492279053,73.33333492279053,73.33333492279053,10HMix    1349P    987
edColor;                                                            1349P    988
116,45.,-95.,295.;                                                  1351P    989
123,0.,1.,0.;                                                       1353P    990
123,-1.,0.,0.;                                                      1355P    991
190,1351,1353,1355;                                                 1357P    992
508,4,0,409,53,0,0,0,409,22,0,0,0,409,57,1,0,0,409,56,1,0;          1359P    993
510,1357,1,1,1359;                                                  1361P    994
314,73.33333492279053,73.33333492279053,73.33333492279053,10HMix    1363P    995
edColor;                                                            1363P    996
116,45.,-2.5,295.;                                                  1365P    997
123,-1.,0.,0.;                                                      1367P    998
123,0.,-1.,0.;                                                      1369P    999
190,1365,1367,1369;                                                 1371P   1000
508,7,0,409,51,1,0,0,409,50,1,0,0,409,55,1,0,0,409,54,1,0,0,409,    1373P   1001
21,0,0,0,409,53,1,0,0,409,52,1,0;                                   1373P   1002
510,1371,1,1,1373;                                                  1375P   1003
514,69,413,1,427,1,443,1,457,1,473,1,487,1,501,1,515,1,529,1,       1377P   1004
543,1,557,1,571,1,587,1,601,1,615,1,629,1,643,1,659,1,673,1,687,    1377P   1005
1,701,1,715,1,729,1,743,0,757,1,771,0,785,1,799,1,813,1,827,1,      1377P   1006
841,1,855,1,869,1,883,1,897,1,911,0,925,1,939,0,953,1,967,1,981,    1377P   1007
1,995,1,1009,1,1023,1,1037,1,1053,1,1067,1,1081,1,1095,1,1109,1,    1377P   1008
1123,1,1137,1,1151,1,1165,1,1179,1,1193,1,1207,1,1221,1,1235,1,     1377P   1009
1249,1,1263,1,1277,1,1291,1,1305,1,1319,1,1333,1,1347,1,1361,1,     1377P   1010
1375,1;                                                             1377P   1011
186,1377,1,0;                                                       1379P   1012
S      1G      3D   1380P   1012                                        T      1
