# Supplementary material for: Data on the natural ventilation performance of windcatcher with anti-short-circuit device (ASCD)
Source: Data Brief. 2016 Aug 28;9:252–6. doi: 10.1016/j.dib.2016.08.042 (PMC5021850; doi:10.1016/j.dib.2016.08.042)
Supplement: Supplementary file 5 — Supplementary material [file mmc5.zip]

Archive with 1 entries (1 files):
- Supplementary 2 - 90 ASCD.igs
