# Supplementary material for: Data on the natural ventilation performance of windcatcher with anti-short-circuit device (ASCD)
Source: Data Brief. 2016 Aug 28;9:252–6. doi: 10.1016/j.dib.2016.08.042 (PMC5021850; doi:10.1016/j.dib.2016.08.042)
Supplement: Supplementary file 5 — Supplementary material [file mmc5.zip › Supplementary 2 - 90 ASCD.igs]

C                                                                       S      1
1H,,1H;,10HSolid Edge,6H90.igs,13H By UGS Corp.,22HXPlus GENERIC/IGES 3.G      1
0,32,38, 6,308,15,7HUnknown,1.000,2,2HMM,1,1.000,15H20160417.220547,    G      2
1.0e-005,0.00,6HAuthor,5HTitle,11,0,15H20160417.220547;                 G      3
     314       1       0       1       0       0       0       000010001D      1
     314       1       0       2       0       0       0               0D      2
     116       3       0       1       0       0       0       000010001D      3
     116       1       0       1       0       0       0               0D      4
     123       4       0       1       0       0       0       000010201D      5
     123       1       0       1       0       0       0               0D      6
     123       5       0       1       0       0       0       000010201D      7
     123       1       0       1       0       0       0               0D      8
     190       6       0       1       0       0       0       000010001D      9
     190       1       0       1       1       0       0               0D     10
     110       7       0       1       0       0       0       000010001D     11
     110       1       0       1       0       0       0               0D     12
     502       8       0       1       0       0       0       000010001D     13
     502       1       0      57       1       0       0               0D     14
     110      65       0       1       0       0       0       000010001D     15
     110       1       0       1       0       0       0               0D     16
     110      66       0       1       0       0       0       000010001D     17
     110       1       0       1       0       0       0               0D     18
     110      67       0       1       0       0       0       000010001D     19
     110       1       0       1       0       0       0               0D     20
     110      68       0       1       0       0       0       000010001D     21
     110       1       0       1       0       0       0               0D     22
     110      69       0       1       0       0       0       000010001D     23
     110       1       0       1       0       0       0               0D     24
     110      70       0       1       0       0       0       000010001D     25
     110       1       0       1       0       0       0               0D     26
     110      71       0       1       0       0       0       000010001D     27
     110       1       0       1       0       0       0               0D     28
     110      72       0       1       0       0       0       000010001D     29
     110       1       0       2       0       0       0               0D     30
     110      74       0       1       0       0       0       000010001D     31
     110       1       0       2       0       0       0               0D     32
     110      76       0       1       0       0       0       000010001D     33
     110       1       0       2       0       0       0               0D     34
     124      78       0       1       0       0       0       000010001D     35
     124       1       0       3       0       0       0               0D     36
     100      81       0       1       0       0      35       000010001D     37
     100       1       0       2       0       0       0               0D     38
     110      83       0       1       0       0       0       000010001D     39
     110       1       0       2       0       0       0               0D     40
     110      85       0       1       0       0       0       000010001D     41
     110       1       0       1       0       0       0               0D     42
     110      86       0       1       0       0       0       000010001D     43
     110       1       0       1       0       0       0               0D     44
     110      87       0       1       0       0       0       000010001D     45
     110       1       0       1       0       0       0               0D     46
     110      88       0       1       0       0       0       000010001D     47
     110       1       0       1       0       0       0               0D     48
     110      89       0       1       0       0       0       000010001D     49
     110       1       0       1       0       0       0               0D     50
     110      90       0       1       0       0       0       000010001D     51
     110       1       0       1       0       0       0               0D     52
     110      91       0       1       0       0       0       000010001D     53
     110       1       0       1       0       0       0               0D     54
     110      92       0       1       0       0       0       000010001D     55
     110       1       0       1       0       0       0               0D     56
     110      93       0       1       0       0       0       000010001D     57
     110       1       0       1       0       0       0               0D     58
     110      94       0       1       0       0       0       000010001D     59
     110       1       0       1       0       0       0               0D     60
     110      95       0       1       0       0       0       000010001D     61
     110       1       0       1       0       0       0               0D     62
     110      96       0       1       0       0       0       000010001D     63
     110       1       0       1       0       0       0               0D     64
     110      97       0       1       0       0       0       000010001D     65
     110       1       0       1       0       0       0               0D     66
     110      98       0       1       0       0       0       000010001D     67
     110       1       0       1       0       0       0               0D     68
     110      99       0       1       0       0       0       000010001D     69
     110       1       0       1       0       0       0               0D     70
     110     100       0       1       0       0       0       000010001D     71
     110       1       0       1       0       0       0               0D     72
     110     101       0       1       0       0       0       000010001D     73
     110       1       0       1       0       0       0               0D     74
     110     102       0       1       0       0       0       000010001D     75
     110       1       0       1       0       0       0               0D     76
     110     103       0       1       0       0       0       000010001D     77
     110       1       0       2       0       0       0               0D     78
     110     105       0       1       0       0       0       000010001D     79
     110       1       0       2       0       0       0               0D     80
     110     107       0       1       0       0       0       000010001D     81
     110       1       0       2       0       0       0               0D     82
     110     109       0       1       0       0       0       000010001D     83
     110       1       0       2       0       0       0               0D     84
     110     111       0       1       0       0       0       000010001D     85
     110       1       0       2       0       0       0               0D     86
     110     113       0       1       0       0       0       000010001D     87
     110       1       0       2       0       0       0               0D     88
     110     115       0       1       0       0       0       000010001D     89
     110       1       0       2       0       0       0               0D     90
     110     117       0       1       0       0       0       000010001D     91
     110       1       0       2       0       0       0               0D     92
     110     119       0       1       0       0       0       000010001D     93
     110       1       0       2       0       0       0               0D     94
     110     121       0       1       0       0       0       000010001D     95
     110       1       0       2       0       0       0               0D     96
     110     123       0       1       0       0       0       000010001D     97
     110       1       0       1       0       0       0               0D     98
     110     124       0       1       0       0       0       000010001D     99
     110       1       0       1       0       0       0               0D    100
     110     125       0       1       0       0       0       000010001D    101
     110       1       0       1       0       0       0               0D    102
     110     126       0       1       0       0       0       000010001D    103
     110       1       0       1       0       0       0               0D    104
     110     127       0       1       0       0       0       000010001D    105
     110       1       0       1       0       0       0               0D    106
     110     128       0       1       0       0       0       000010001D    107
     110       1       0       1       0       0       0               0D    108
     110     129       0       1       0       0       0       000010001D    109
     110       1       0       1       0       0       0               0D    110
     110     130       0       1       0       0       0       000010001D    111
     110       1       0       1       0       0       0               0D    112
     110     131       0       1       0       0       0       000010001D    113
     110       1       0       1       0       0       0               0D    114
     110     132       0       1       0       0       0       000010001D    115
     110       1       0       1       0       0       0               0D    116
     110     133       0       1       0       0       0       000010001D    117
     110       1       0       1       0       0       0               0D    118
     110     134       0       1       0       0       0       000010001D    119
     110       1       0       1       0       0       0               0D    120
     110     135       0       1       0       0       0       000010001D    121
     110       1       0       1       0       0       0               0D    122
     110     136       0       1       0       0       0       000010001D    123
     110       1       0       1       0       0       0               0D    124
     110     137       0       1       0       0       0       000010001D    125
     110       1       0       1       0       0       0               0D    126
     110     138       0       1       0       0       0       000010001D    127
     110       1       0       1       0       0       0               0D    128
     110     139       0       1       0       0       0       000010001D    129
     110       1       0       1       0       0       0               0D    130
     110     140       0       1       0       0       0       000010001D    131
     110       1       0       1       0       0       0               0D    132
     110     141       0       1       0       0       0       000010001D    133
     110       1       0       1       0       0       0               0D    134
     110     142       0       1       0       0       0       000010001D    135
     110       1       0       1       0       0       0               0D    136
     110     143       0       1       0       0       0       000010001D    137
     110       1       0       1       0       0       0               0D    138
     110     144       0       1       0       0       0       000010001D    139
     110       1       0       1       0       0       0               0D    140
     110     145       0       1       0       0       0       000010001D    141
     110       1       0       1       0       0       0               0D    142
     124     146       0       1       0       0       0       000010001D    143
     124       1       0       1       0       0       0               0D    144
     100     147       0       1       0       0     143       000010001D    145
     100       1       0       2       0       0       0               0D    146
     124     149       0       1       0       0       0       000010001D    147
     124       1       0       1       0       0       0               0D    148
     100     150       0       1       0       0     147       000010001D    149
     100       1       0       2       0       0       0               0D    150
     124     152       0       1       0       0       0       000010001D    151
     124       1       0       3       0       0       0               0D    152
     100     155       0       1       0       0     151       000010001D    153
     100       1       0       2       0       0       0               0D    154
     110     157       0       1       0       0       0       000010001D    155
     110       1       0       1       0       0       0               0D    156
     124     158       0       1       0       0       0       000010001D    157
     124       1       0       3       0       0       0               0D    158
     100     161       0       1       0       0     157       000010001D    159
     100       1       0       2       0       0       0               0D    160
     110     163       0       1       0       0       0       000010001D    161
     110       1       0       2       0       0       0               0D    162
     110     165       0       1       0       0       0       000010001D    163
     110       1       0       2       0       0       0               0D    164
     110     167       0       1       0       0       0       000010001D    165
     110       1       0       2       0       0       0               0D    166
     110     169       0       1       0       0       0       000010001D    167
     110       1       0       1       0       0       0               0D    168
     110     170       0       1       0       0       0       000010001D    169
     110       1       0       2       0       0       0               0D    170
     110     172       0       1       0       0       0       000010001D    171
     110       1       0       2       0       0       0               0D    172
     124     174       0       1       0       0       0       000010001D    173
     124       1       0       3       0       0       0               0D    174
     100     177       0       1       0       0     173       000010001D    175
     100       1       0       2       0       0       0               0D    176
     110     179       0       1       0       0       0       000010001D    177
     110       1       0       2       0       0       0               0D    178
     110     181       0       1       0       0       0       000010001D    179
     110       1       0       2       0       0       0               0D    180
     110     183       0       1       0       0       0       000010001D    181
     110       1       0       1       0       0       0               0D    182
     110     184       0       1       0       0       0       000010001D    183
     110       1       0       2       0       0       0               0D    184
     110     186       0       1       0       0       0       000010001D    185
     110       1       0       2       0       0       0               0D    186
     110     188       0       1       0       0       0       000010001D    187
     110       1       0       2       0       0       0               0D    188
     110     190       0       1       0       0       0       000010001D    189
     110       1       0       1       0       0       0               0D    190
     110     191       0       1       0       0       0       000010001D    191
     110       1       0       1       0       0       0               0D    192
     110     192       0       1       0       0       0       000010001D    193
     110       1       0       1       0       0       0               0D    194
     110     193       0       1       0       0       0       000010001D    195
     110       1       0       1       0       0       0               0D    196
     110     194       0       1       0       0       0       000010001D    197
     110       1       0       2       0       0       0               0D    198
     110     196       0       1       0       0       0       000010001D    199
     110       1       0       2       0       0       0               0D    200
     110     198       0       1       0       0       0       000010001D    201
     110       1       0       2       0       0       0               0D    202
     110     200       0       1       0       0       0       000010001D    203
     110       1       0       2       0       0       0               0D    204
     110     202       0       1       0       0       0       000010001D    205
     110       1       0       2       0       0       0               0D    206
     110     204       0       1       0       0       0       000010001D    207
     110       1       0       2       0       0       0               0D    208
     110     206       0       1       0       0       0       000010001D    209
     110       1       0       2       0       0       0               0D    210
     110     208       0       1       0       0       0       000010001D    211
     110       1       0       2       0       0       0               0D    212
     110     210       0       1       0       0       0       000010001D    213
     110       1       0       2       0       0       0               0D    214
     110     212       0       1       0       0       0       000010001D    215
     110       1       0       2       0       0       0               0D    216
     124     214       0       1       0       0       0       000010001D    217
     124       1       0       2       0       0       0               0D    218
     100     216       0       1       0       0     217       000010001D    219
     100       1       0       2       0       0       0               0D    220
     110     218       0       1       0       0       0       000010001D    221
     110       1       0       1       0       0       0               0D    222
     110     219       0       1       0       0       0       000010001D    223
     110       1       0       2       0       0       0               0D    224
     110     221       0       1       0       0       0       000010001D    225
     110       1       0       2       0       0       0               0D    226
     110     223       0       1       0       0       0       000010001D    227
     110       1       0       2       0       0       0               0D    228
     110     225       0       1       0       0       0       000010001D    229
     110       1       0       1       0       0       0               0D    230
     124     226       0       1       0       0       0       000010001D    231
     124       1       0       1       0       0       0               0D    232
     100     227       0       1       0       0     231       000010001D    233
     100       1       0       2       0       0       0               0D    234
     110     229       0       1       0       0       0       000010001D    235
     110       1       0       1       0       0       0               0D    236
     124     230       0       1       0       0       0       000010001D    237
     124       1       0       3       0       0       0               0D    238
     100     233       0       1       0       0     237       000010001D    239
     100       1       0       2       0       0       0               0D    240
     110     235       0       1       0       0       0       000010001D    241
     110       1       0       2       0       0       0               0D    242
     110     237       0       1       0       0       0       000010001D    243
     110       1       0       2       0       0       0               0D    244
     110     239       0       1       0       0       0       000010001D    245
     110       1       0       2       0       0       0               0D    246
     124     241       0       1       0       0       0       000010001D    247
     124       1       0       3       0       0       0               0D    248
     100     244       0       1       0       0     247       000010001D    249
     100       1       0       2       0       0       0               0D    250
     110     246       0       1       0       0       0       000010001D    251
     110       1       0       2       0       0       0               0D    252
     110     248       0       1       0       0       0       000010001D    253
     110       1       0       2       0       0       0               0D    254
     110     250       0       1       0       0       0       000010001D    255
     110       1       0       1       0       0       0               0D    256
     110     251       0       1       0       0       0       000010001D    257
     110       1       0       1       0       0       0               0D    258
     110     252       0       1       0       0       0       000010001D    259
     110       1       0       2       0       0       0               0D    260
     110     254       0       1       0       0       0       000010001D    261
     110       1       0       2       0       0       0               0D    262
     110     256       0       1       0       0       0       000010001D    263
     110       1       0       2       0       0       0               0D    264
     110     258       0       1       0       0       0       000010001D    265
     110       1       0       2       0       0       0               0D    266
     110     260       0       1       0       0       0       000010001D    267
     110       1       0       2       0       0       0               0D    268
     110     262       0       1       0       0       0       000010001D    269
     110       1       0       2       0       0       0               0D    270
     110     264       0       1       0       0       0       000010001D    271
     110       1       0       2       0       0       0               0D    272
     110     266       0       1       0       0       0       000010001D    273
     110       1       0       1       0       0       0               0D    274
     110     267       0       1       0       0       0       000010001D    275
     110       1       0       1       0       0       0               0D    276
     110     268       0       1       0       0       0       000010001D    277
     110       1       0       1       0       0       0               0D    278
     110     269       0       1       0       0       0       000010001D    279
     110       1       0       1       0       0       0               0D    280
     110     270       0       1       0       0       0       000010001D    281
     110       1       0       2       0       0       0               0D    282
     110     272       0       1       0       0       0       000010001D    283
     110       1       0       2       0       0       0               0D    284
     110     274       0       1       0       0       0       000010001D    285
     110       1       0       2       0       0       0               0D    286
     110     276       0       1       0       0       0       000010001D    287
     110       1       0       2       0       0       0               0D    288
     110     278       0       1       0       0       0       000010001D    289
     110       1       0       2       0       0       0               0D    290
     110     280       0       1       0       0       0       000010001D    291
     110       1       0       1       0       0       0               0D    292
     110     281       0       1       0       0       0       000010001D    293
     110       1       0       1       0       0       0               0D    294
     110     282       0       1       0       0       0       000010001D    295
     110       1       0       1       0       0       0               0D    296
     110     283       0       1       0       0       0       000010001D    297
     110       1       0       1       0       0       0               0D    298
     110     284       0       1       0       0       0       000010001D    299
     110       1       0       1       0       0       0               0D    300
     110     285       0       1       0       0       0       000010001D    301
     110       1       0       1       0       0       0               0D    302
     110     286       0       1       0       0       0       000010001D    303
     110       1       0       1       0       0       0               0D    304
     110     287       0       1       0       0       0       000010001D    305
     110       1       0       1       0       0       0               0D    306
     124     288       0       1       0       0       0       000010001D    307
     124       1       0       1       0       0       0               0D    308
     100     289       0       1       0       0     307       000010001D    309
     100       1       0       2       0       0       0               0D    310
     124     291       0       1       0       0       0       000010001D    311
     124       1       0       2       0       0       0               0D    312
     100     293       0       1       0       0     311       000010001D    313
     100       1       0       2       0       0       0               0D    314
     110     295       0       1       0       0       0       000010001D    315
     110       1       0       2       0       0       0               0D    316
     110     297       0       1       0       0       0       000010001D    317
     110       1       0       2       0       0       0               0D    318
     124     299       0       1       0       0       0       000010001D    319
     124       1       0       2       0       0       0               0D    320
     100     301       0       1       0       0     319       000010001D    321
     100       1       0       2       0       0       0               0D    322
     124     303       0       1       0       0       0       000010001D    323
     124       1       0       2       0       0       0               0D    324
     100     305       0       1       0       0     323       000010001D    325
     100       1       0       2       0       0       0               0D    326
     124     307       0       1       0       0       0       000010001D    327
     124       1       0       2       0       0       0               0D    328
     100     309       0       1       0       0     327       000010001D    329
     100       1       0       2       0       0       0               0D    330
     124     311       0       1       0       0       0       000010001D    331
     124       1       0       2       0       0       0               0D    332
     100     313       0       1       0       0     331       000010001D    333
     100       1       0       2       0       0       0               0D    334
     110     315       0       1       0       0       0       000010001D    335
     110       1       0       2       0       0       0               0D    336
     110     317       0       1       0       0       0       000010001D    337
     110       1       0       2       0       0       0               0D    338
     110     319       0       1       0       0       0       000010001D    339
     110       1       0       2       0       0       0               0D    340
     110     321       0       1       0       0       0       000010001D    341
     110       1       0       2       0       0       0               0D    342
     110     323       0       1       0       0       0       000010001D    343
     110       1       0       2       0       0       0               0D    344
     110     325       0       1       0       0       0       000010001D    345
     110       1       0       2       0       0       0               0D    346
     110     327       0       1       0       0       0       000010001D    347
     110       1       0       2       0       0       0               0D    348
     110     329       0       1       0       0       0       000010001D    349
     110       1       0       2       0       0       0               0D    350
     110     331       0       1       0       0       0       000010001D    351
     110       1       0       2       0       0       0               0D    352
     110     333       0       1       0       0       0       000010001D    353
     110       1       0       2       0       0       0               0D    354
     110     335       0       1       0       0       0       000010001D    355
     110       1       0       2       0       0       0               0D    356
     110     337       0       1       0       0       0       000010001D    357
     110       1       0       2       0       0       0               0D    358
     110     339       0       1       0       0       0       000010001D    359
     110       1       0       2       0       0       0               0D    360
     110     341       0       1       0       0       0       000010001D    361
     110       1       0       2       0       0       0               0D    362
     110     343       0       1       0       0       0       000010001D    363
     110       1       0       2       0       0       0               0D    364
     110     345       0       1       0       0       0       000010001D    365
     110       1       0       2       0       0       0               0D    366
     110     347       0       1       0       0       0       000010001D    367
     110       1       0       2       0       0       0               0D    368
     110     349       0       1       0       0       0       000010001D    369
     110       1       0       2       0       0       0               0D    370
     110     351       0       1       0       0       0       000010001D    371
     110       1       0       2       0       0       0               0D    372
     110     353       0       1       0       0       0       000010001D    373
     110       1       0       1       0       0       0               0D    374
     110     354       0       1       0       0       0       000010001D    375
     110       1       0       2       0       0       0               0D    376
     110     356       0       1       0       0       0       000010001D    377
     110       1       0       2       0       0       0               0D    378
     110     358       0       1       0       0       0       000010001D    379
     110       1       0       2       0       0       0               0D    380
     110     360       0       1       0       0       0       000010001D    381
     110       1       0       2       0       0       0               0D    382
     110     362       0       1       0       0       0       000010001D    383
     110       1       0       2       0       0       0               0D    384
     110     364       0       1       0       0       0       000010001D    385
     110       1       0       1       0       0       0               0D    386
     110     365       0       1       0       0       0       000010001D    387
     110       1       0       1       0       0       0               0D    388
     110     366       0       1       0       0       0       000010001D    389
     110       1       0       1       0       0       0               0D    390
     110     367       0       1       0       0       0       000010001D    391
     110       1       0       1       0       0       0               0D    392
     110     368       0       1       0       0       0       000010001D    393
     110       1       0       1       0       0       0               0D    394
     110     369       0       1       0       0       0       000010001D    395
     110       1       0       1       0       0       0               0D    396
     504     370       0       1       0       0       0       000010001D    397
     504       1       0      45       1       0       0               0D    398
     508     415       0       1       0       0       0       000010001D    399
     508       1       0       1       1       0       0               0D    400
     510     416       0       1       0       0       0       000010001D    401
     510       1      -1       1       1       0       0               0D    402
     314     417       0       1       0       0       0       000010001D    403
     314       1       0       2       0       0       0               0D    404
     116     419       0       1       0       0       0       000010001D    405
     116       1       0       1       0       0       0               0D    406
     123     420       0       1       0       0       0       000010201D    407
     123       1       0       1       0       0       0               0D    408
     123     421       0       1       0       0       0       000010201D    409
     123       1       0       1       0       0       0               0D    410
     190     422       0       1       0       0       0       000010001D    411
     190       1       0       1       1       0       0               0D    412
     508     423       0       1       0       0       0       000010001D    413
     508       1       0       1       1       0       0               0D    414
     508     424       0       1       0       0       0       000010001D    415
     508       1       0       1       1       0       0               0D    416
     510     425       0       1       0       0       0       000010001D    417
     510       1    -403       1       1       0       0               0D    418
     314     426       0       1       0       0       0       000010001D    419
     314       1       0       2       0       0       0               0D    420
     116     428       0       1       0       0       0       000010001D    421
     116       1       0       1       0       0       0               0D    422
     123     429       0       1       0       0       0       000010201D    423
     123       1       0       1       0       0       0               0D    424
     123     430       0       1       0       0       0       000010201D    425
     123       1       0       1       0       0       0               0D    426
     190     431       0       1       0       0       0       000010001D    427
     190       1       0       1       1       0       0               0D    428
     508     432       0       1       0       0       0       000010001D    429
     508       1       0       1       1       0       0               0D    430
     510     433       0       1       0       0       0       000010001D    431
     510       1    -419       1       1       0       0               0D    432
     314     434       0       1       0       0       0       000010001D    433
     314       1       0       2       0       0       0               0D    434
     116     436       0       1       0       0       0       000010001D    435
     116       1       0       1       0       0       0               0D    436
     123     437       0       1       0       0       0       000010201D    437
     123       1       0       1       0       0       0               0D    438
     123     438       0       1       0       0       0       000010201D    439
     123       1       0       1       0       0       0               0D    440
     190     439       0       1       0       0       0       000010001D    441
     190       1       0       1       1       0       0               0D    442
     508     440       0       1       0       0       0       000010001D    443
     508       1       0       1       1       0       0               0D    444
     510     441       0       1       0       0       0       000010001D    445
     510       1    -433       1       1       0       0               0D    446
     314     442       0       1       0       0       0       000010001D    447
     314       1       0       2       0       0       0               0D    448
     116     444       0       1       0       0       0       000010001D    449
     116       1       0       1       0       0       0               0D    450
     123     445       0       1       0       0       0       000010201D    451
     123       1       0       1       0       0       0               0D    452
     123     446       0       1       0       0       0       000010201D    453
     123       1       0       1       0       0       0               0D    454
     190     447       0       1       0       0       0       000010001D    455
     190       1       0       1       1       0       0               0D    456
     508     448       0       1       0       0       0       000010001D    457
     508       1       0       1       1       0       0               0D    458
     510     449       0       1       0       0       0       000010001D    459
     510       1    -447       1       1       0       0               0D    460
     314     450       0       1       0       0       0       000010001D    461
     314       1       0       2       0       0       0               0D    462
     116     452       0       1       0       0       0       000010001D    463
     116       1       0       1       0       0       0               0D    464
     123     453       0       1       0       0       0       000010201D    465
     123       1       0       1       0       0       0               0D    466
     123     454       0       1       0       0       0       000010201D    467
     123       1       0       1       0       0       0               0D    468
     190     455       0       1       0       0       0       000010001D    469
     190       1       0       1       1       0       0               0D    470
     508     456       0       1       0       0       0       000010001D    471
     508       1       0       1       1       0       0               0D    472
     508     457       0       1       0       0       0       000010001D    473
     508       1       0       1       1       0       0               0D    474
     510     458       0       1       0       0       0       000010001D    475
     510       1    -461       1       1       0       0               0D    476
     314     459       0       1       0       0       0       000010001D    477
     314       1       0       2       0       0       0               0D    478
     116     461       0       1       0       0       0       000010001D    479
     116       1       0       1       0       0       0               0D    480
     123     462       0       1       0       0       0       000010201D    481
     123       1       0       1       0       0       0               0D    482
     123     463       0       1       0       0       0       000010201D    483
     123       1       0       1       0       0       0               0D    484
     190     464       0       1       0       0       0       000010001D    485
     190       1       0       1       1       0       0               0D    486
     508     465       0       1       0       0       0       000010001D    487
     508       1       0       1       1       0       0               0D    488
     508     466       0       1       0       0       0       000010001D    489
     508       1       0       1       1       0       0               0D    490
     510     467       0       1       0       0       0       000010001D    491
     510       1    -477       1       1       0       0               0D    492
     314     468       0       1       0       0       0       000010001D    493
     314       1       0       2       0       0       0               0D    494
     116     470       0       1       0       0       0       000010001D    495
     116       1       0       1       0       0       0               0D    496
     123     471       0       1       0       0       0       000010201D    497
     123       1       0       1       0       0       0               0D    498
     123     472       0       1       0       0       0       000010201D    499
     123       1       0       1       0       0       0               0D    500
     190     473       0       1       0       0       0       000010001D    501
     190       1       0       1       1       0       0               0D    502
     508     474       0       1       0       0       0       000010001D    503
     508       1       0       1       1       0       0               0D    504
     510     475       0       1       0       0       0       000010001D    505
     510       1    -493       1       1       0       0               0D    506
     314     476       0       1       0       0       0       000010001D    507
     314       1       0       2       0       0       0               0D    508
     116     478       0       1       0       0       0       000010001D    509
     116       1       0       1       0       0       0               0D    510
     123     479       0       1       0       0       0       000010201D    511
     123       1       0       1       0       0       0               0D    512
     123     480       0       1       0       0       0       000010201D    513
     123       1       0       1       0       0       0               0D    514
     190     481       0       1       0       0       0       000010001D    515
     190       1       0       1       1       0       0               0D    516
     508     482       0       1       0       0       0       000010001D    517
     508       1       0       1       1       0       0               0D    518
     510     483       0       1       0       0       0       000010001D    519
     510       1    -507       1       1       0       0               0D    520
     314     484       0       1       0       0       0       000010001D    521
     314       1       0       2       0       0       0               0D    522
     116     486       0       1       0       0       0       000010001D    523
     116       1       0       1       0       0       0               0D    524
     123     487       0       1       0       0       0       000010201D    525
     123       1       0       1       0       0       0               0D    526
     123     488       0       1       0       0       0       000010201D    527
     123       1       0       1       0       0       0               0D    528
     190     489       0       1       0       0       0       000010001D    529
     190       1       0       1       1       0       0               0D    530
     508     490       0       1       0       0       0       000010001D    531
     508       1       0       1       1       0       0               0D    532
     510     491       0       1       0       0       0       000010001D    533
     510       1    -521       1       1       0       0               0D    534
     314     492       0       1       0       0       0       000010001D    535
     314       1       0       2       0       0       0               0D    536
     116     494       0       1       0       0       0       000010001D    537
     116       1       0       1       0       0       0               0D    538
     123     495       0       1       0       0       0       000010201D    539
     123       1       0       1       0       0       0               0D    540
     123     496       0       1       0       0       0       000010201D    541
     123       1       0       1       0       0       0               0D    542
     190     497       0       1       0       0       0       000010001D    543
     190       1       0       1       1       0       0               0D    544
     508     498       0       1       0       0       0       000010001D    545
     508       1       0       1       1       0       0               0D    546
     510     499       0       1       0       0       0       000010001D    547
     510       1    -535       1       1       0       0               0D    548
     314     500       0       1       0       0       0       000010001D    549
     314       1       0       2       0       0       0               0D    550
     116     502       0       1       0       0       0       000010001D    551
     116       1       0       1       0       0       0               0D    552
     123     503       0       1       0       0       0       000010201D    553
     123       1       0       1       0       0       0               0D    554
     123     504       0       1       0       0       0       000010201D    555
     123       1       0       1       0       0       0               0D    556
     190     505       0       1       0       0       0       000010001D    557
     190       1       0       1       1       0       0               0D    558
     508     506       0       1       0       0       0       000010001D    559
     508       1       0       1       1       0       0               0D    560
     510     507       0       1       0       0       0       000010001D    561
     510       1    -549       1       1       0       0               0D    562
     314     508       0       1       0       0       0       000010001D    563
     314       1       0       2       0       0       0               0D    564
     116     510       0       1       0       0       0       000010001D    565
     116       1       0       1       0       0       0               0D    566
     123     511       0       1       0       0       0       000010201D    567
     123       1       0       1       0       0       0               0D    568
     123     512       0       1       0       0       0       000010201D    569
     123       1       0       1       0       0       0               0D    570
     190     513       0       1       0       0       0       000010001D    571
     190       1       0       1       1       0       0               0D    572
     508     514       0       1       0       0       0       000010001D    573
     508       1       0       1       1       0       0               0D    574
     510     515       0       1       0       0       0       000010001D    575
     510       1    -563       1       1       0       0               0D    576
     314     516       0       1       0       0       0       000010001D    577
     314       1       0       2       0       0       0               0D    578
     116     518       0       1       0       0       0       000010001D    579
     116       1       0       1       0       0       0               0D    580
     123     519       0       1       0       0       0       000010201D    581
     123       1       0       1       0       0       0               0D    582
     123     520       0       1       0       0       0       000010201D    583
     123       1       0       1       0       0       0               0D    584
     190     521       0       1       0       0       0       000010001D    585
     190       1       0       1       1       0       0               0D    586
     508     522       0       1       0       0       0       000010001D    587
     508       1       0       2       1       0       0               0D    588
     510     524       0       1       0       0       0       000010001D    589
     510       1    -577       1       1       0       0               0D    590
     314     525       0       1       0       0       0       000010001D    591
     314       1       0       2       0       0       0               0D    592
     116     527       0       1       0       0       0       000010001D    593
     116       1       0       1       0       0       0               0D    594
     123     528       0       1       0       0       0       000010201D    595
     123       1       0       1       0       0       0               0D    596
     123     529       0       1       0       0       0       000010201D    597
     123       1       0       1       0       0       0               0D    598
     190     530       0       1       0       0       0       000010001D    599
     190       1       0       1       1       0       0               0D    600
     508     531       0       1       0       0       0       000010001D    601
     508       1       0       2       1       0       0               0D    602
     510     533       0       1       0       0       0       000010001D    603
     510       1    -591       1       1       0       0               0D    604
     314     534       0       1       0       0       0       000010001D    605
     314       1       0       2       0       0       0               0D    606
     116     536       0       1       0       0       0       000010001D    607
     116       1       0       1       0       0       0               0D    608
     123     537       0       1       0       0       0       000010201D    609
     123       1       0       1       0       0       0               0D    610
     123     538       0       1       0       0       0       000010201D    611
     123       1       0       1       0       0       0               0D    612
     190     539       0       1       0       0       0       000010001D    613
     190       1       0       1       1       0       0               0D    614
     508     540       0       1       0       0       0       000010001D    615
     508       1       0       1       1       0       0               0D    616
     508     541       0       1       0       0       0       000010001D    617
     508       1       0       2       1       0       0               0D    618
     510     543       0       1       0       0       0       000010001D    619
     510       1    -605       1       1       0       0               0D    620
     314     544       0       1       0       0       0       000010001D    621
     314       1       0       2       0       0       0               0D    622
     116     546       0       1       0       0       0       000010001D    623
     116       1       0       1       0       0       0               0D    624
     123     547       0       1       0       0       0       000010201D    625
     123       1       0       1       0       0       0               0D    626
     123     548       0       1       0       0       0       000010201D    627
     123       1       0       1       0       0       0               0D    628
     190     549       0       1       0       0       0       000010001D    629
     190       1       0       1       1       0       0               0D    630
     508     550       0       1       0       0       0       000010001D    631
     508       1       0       2       1       0       0               0D    632
     510     552       0       1       0       0       0       000010001D    633
     510       1    -621       1       1       0       0               0D    634
     314     553       0       1       0       0       0       000010001D    635
     314       1       0       2       0       0       0               0D    636
     116     555       0       1       0       0       0       000010001D    637
     116       1       0       1       0       0       0               0D    638
     123     556       0       1       0       0       0       000010201D    639
     123       1       0       1       0       0       0               0D    640
     123     557       0       1       0       0       0       000010201D    641
     123       1       0       1       0       0       0               0D    642
     190     558       0       1       0       0       0       000010001D    643
     190       1       0       1       1       0       0               0D    644
     508     559       0       1       0       0       0       000010001D    645
     508       1       0       2       1       0       0               0D    646
     510     561       0       1       0       0       0       000010001D    647
     510       1    -635       1       1       0       0               0D    648
     314     562       0       1       0       0       0       000010001D    649
     314       1       0       2       0       0       0               0D    650
     116     564       0       1       0       0       0       000010001D    651
     116       1       0       1       0       0       0               0D    652
     123     565       0       1       0       0       0       000010201D    653
     123       1       0       1       0       0       0               0D    654
     123     566       0       1       0       0       0       000010201D    655
     123       1       0       1       0       0       0               0D    656
     190     567       0       1       0       0       0       000010001D    657
     190       1       0       1       1       0       0               0D    658
     508     568       0       1       0       0       0       000010001D    659
     508       1       0       2       1       0       0               0D    660
     510     570       0       1       0       0       0       000010001D    661
     510       1    -649       1       1       0       0               0D    662
     314     571       0       1       0       0       0       000010001D    663
     314       1       0       2       0       0       0               0D    664
     116     573       0       1       0       0       0       000010001D    665
     116       1       0       1       0       0       0               0D    666
     123     574       0       1       0       0       0       000010201D    667
     123       1       0       1       0       0       0               0D    668
     123     575       0       1       0       0       0       000010201D    669
     123       1       0       1       0       0       0               0D    670
     190     576       0       1       0       0       0       000010001D    671
     190       1       0       1       1       0       0               0D    672
     508     577       0       1       0       0       0       000010001D    673
     508       1       0       2       1       0       0               0D    674
     510     579       0       1       0       0       0       000010001D    675
     510       1    -663       1       1       0       0               0D    676
     314     580       0       1       0       0       0       000010001D    677
     314       1       0       2       0       0       0               0D    678
     116     582       0       1       0       0       0       000010001D    679
     116       1       0       1       0       0       0               0D    680
     123     583       0       1       0       0       0       000010201D    681
     123       1       0       1       0       0       0               0D    682
     123     584       0       1       0       0       0       000010201D    683
     123       1       0       1       0       0       0               0D    684
     192     585       0       1       0       0       0       000010001D    685
     192       1       0       1       1       0       0               0D    686
     508     586       0       1       0       0       0       000010001D    687
     508       1       0       2       1       0       0               0D    688
     510     588       0       1       0       0       0       000010001D    689
     510       1    -677       1       1       0       0               0D    690
     314     589       0       1       0       0       0       000010001D    691
     314       1       0       2       0       0       0               0D    692
     116     591       0       1       0       0       0       000010001D    693
     116       1       0       1       0       0       0               0D    694
     123     592       0       1       0       0       0       000010201D    695
     123       1       0       1       0       0       0               0D    696
     123     593       0       1       0       0       0       000010201D    697
     123       1       0       1       0       0       0               0D    698
     190     594       0       1       0       0       0       000010001D    699
     190       1       0       1       1       0       0               0D    700
     508     595       0       1       0       0       0       000010001D    701
     508       1       0       1       1       0       0               0D    702
     510     596       0       1       0       0       0       000010001D    703
     510       1    -691       1       1       0       0               0D    704
     314     597       0       1       0       0       0       000010001D    705
     314       1       0       2       0       0       0               0D    706
     116     599       0       1       0       0       0       000010001D    707
     116       1       0       1       0       0       0               0D    708
     123     600       0       1       0       0       0       000010201D    709
     123       1       0       1       0       0       0               0D    710
     123     601       0       1       0       0       0       000010201D    711
     123       1       0       1       0       0       0               0D    712
     190     602       0       1       0       0       0       000010001D    713
     190       1       0       1       1       0       0               0D    714
     508     603       0       1       0       0       0       000010001D    715
     508       1       0       2       1       0       0               0D    716
     510     605       0       1       0       0       0       000010001D    717
     510       1    -705       1       1       0       0               0D    718
     314     606       0       1       0       0       0       000010001D    719
     314       1       0       2       0       0       0               0D    720
     116     608       0       1       0       0       0       000010001D    721
     116       1       0       1       0       0       0               0D    722
     123     609       0       1       0       0       0       000010201D    723
     123       1       0       1       0       0       0               0D    724
     123     610       0       1       0       0       0       000010201D    725
     123       1       0       1       0       0       0               0D    726
     190     611       0       1       0       0       0       000010001D    727
     190       1       0       1       1       0       0               0D    728
     508     612       0       1       0       0       0       000010001D    729
     508       1       0       1       1       0       0               0D    730
     510     613       0       1       0       0       0       000010001D    731
     510       1    -719       1       1       0       0               0D    732
     314     614       0       1       0       0       0       000010001D    733
     314       1       0       2       0       0       0               0D    734
     116     616       0       1       0       0       0       000010001D    735
     116       1       0       1       0       0       0               0D    736
     123     617       0       1       0       0       0       000010201D    737
     123       1       0       1       0       0       0               0D    738
     123     618       0       1       0       0       0       000010201D    739
     123       1       0       1       0       0       0               0D    740
     190     619       0       1       0       0       0       000010001D    741
     190       1       0       1       1       0       0               0D    742
     508     620       0       1       0       0       0       000010001D    743
     508       1       0       1       1       0       0               0D    744
     510     621       0       1       0       0       0       000010001D    745
     510       1    -733       1       1       0       0               0D    746
     314     622       0       1       0       0       0       000010001D    747
     314       1       0       2       0       0       0               0D    748
     116     624       0       1       0       0       0       000010001D    749
     116       1       0       1       0       0       0               0D    750
     123     625       0       1       0       0       0       000010201D    751
     123       1       0       1       0       0       0               0D    752
     123     626       0       1       0       0       0       000010201D    753
     123       1       0       1       0       0       0               0D    754
     190     627       0       1       0       0       0       000010001D    755
     190       1       0       1       1       0       0               0D    756
     508     628       0       1       0       0       0       000010001D    757
     508       1       0       1       1       0       0               0D    758
     510     629       0       1       0       0       0       000010001D    759
     510       1    -747       1       1       0       0               0D    760
     314     630       0       1       0       0       0       000010001D    761
     314       1       0       2       0       0       0               0D    762
     116     632       0       1       0       0       0       000010001D    763
     116       1       0       1       0       0       0               0D    764
     123     633       0       1       0       0       0       000010201D    765
     123       1       0       1       0       0       0               0D    766
     123     634       0       1       0       0       0       000010201D    767
     123       1       0       1       0       0       0               0D    768
     192     635       0       1       0       0       0       000010001D    769
     192       1       0       1       1       0       0               0D    770
     508     636       0       1       0       0       0       000010001D    771
     508       1       0       2       1       0       0               0D    772
     510     638       0       1       0       0       0       000010001D    773
     510       1    -761       1       1       0       0               0D    774
     314     639       0       1       0       0       0       000010001D    775
     314       1       0       2       0       0       0               0D    776
     116     641       0       1       0       0       0       000010001D    777
     116       1       0       1       0       0       0               0D    778
     123     642       0       1       0       0       0       000010201D    779
     123       1       0       1       0       0       0               0D    780
     123     643       0       1       0       0       0       000010201D    781
     123       1       0       1       0       0       0               0D    782
     190     644       0       1       0       0       0       000010001D    783
     190       1       0       1       1       0       0               0D    784
     508     645       0       1       0       0       0       000010001D    785
     508       1       0       1       1       0       0               0D    786
     510     646       0       1       0       0       0       000010001D    787
     510       1    -775       1       1       0       0               0D    788
     314     647       0       1       0       0       0       000010001D    789
     314       1       0       2       0       0       0               0D    790
     116     649       0       1       0       0       0       000010001D    791
     116       1       0       1       0       0       0               0D    792
     123     650       0       1       0       0       0       000010201D    793
     123       1       0       1       0       0       0               0D    794
     123     651       0       1       0       0       0       000010201D    795
     123       1       0       1       0       0       0               0D    796
     190     652       0       1       0       0       0       000010001D    797
     190       1       0       1       1       0       0               0D    798
     508     653       0       1       0       0       0       000010001D    799
     508       1       0       1       1       0       0               0D    800
     510     654       0       1       0       0       0       000010001D    801
     510       1    -789       1       1       0       0               0D    802
     314     655       0       1       0       0       0       000010001D    803
     314       1       0       2       0       0       0               0D    804
     116     657       0       1       0       0       0       000010001D    805
     116       1       0       1       0       0       0               0D    806
     123     658       0       1       0       0       0       000010201D    807
     123       1       0       1       0       0       0               0D    808
     123     659       0       1       0       0       0       000010201D    809
     123       1       0       1       0       0       0               0D    810
     190     660       0       1       0       0       0       000010001D    811
     190       1       0       1       1       0       0               0D    812
     508     661       0       1       0       0       0       000010001D    813
     508       1       0       1       1       0       0               0D    814
     510     662       0       1       0       0       0       000010001D    815
     510       1    -803       1       1       0       0               0D    816
     314     663       0       1       0       0       0       000010001D    817
     314       1       0       2       0       0       0               0D    818
     116     665       0       1       0       0       0       000010001D    819
     116       1       0       1       0       0       0               0D    820
     123     666       0       1       0       0       0       000010201D    821
     123       1       0       1       0       0       0               0D    822
     123     667       0       1       0       0       0       000010201D    823
     123       1       0       1       0       0       0               0D    824
     190     668       0       1       0       0       0       000010001D    825
     190       1       0       1       1       0       0               0D    826
     508     669       0       1       0       0       0       000010001D    827
     508       1       0       1       1       0       0               0D    828
     510     670       0       1       0       0       0       000010001D    829
     510       1    -817       1       1       0       0               0D    830
     314     671       0       1       0       0       0       000010001D    831
     314       1       0       2       0       0       0               0D    832
     116     673       0       1       0       0       0       000010001D    833
     116       1       0       1       0       0       0               0D    834
     123     674       0       1       0       0       0       000010201D    835
     123       1       0       1       0       0       0               0D    836
     123     675       0       1       0       0       0       000010201D    837
     123       1       0       1       0       0       0               0D    838
     190     676       0       1       0       0       0       000010001D    839
     190       1       0       1       1       0       0               0D    840
     508     677       0       1       0       0       0       000010001D    841
     508       1       0       1       1       0       0               0D    842
     510     678       0       1       0       0       0       000010001D    843
     510       1    -831       1       1       0       0               0D    844
     314     679       0       1       0       0       0       000010001D    845
     314       1       0       2       0       0       0               0D    846
     116     681       0       1       0       0       0       000010001D    847
     116       1       0       1       0       0       0               0D    848
     123     682       0       1       0       0       0       000010201D    849
     123       1       0       1       0       0       0               0D    850
     123     683       0       1       0       0       0       000010201D    851
     123       1       0       1       0       0       0               0D    852
     190     684       0       1       0       0       0       000010001D    853
     190       1       0       1       1       0       0               0D    854
     508     685       0       1       0       0       0       000010001D    855
     508       1       0       2       1       0       0               0D    856
     510     687       0       1       0       0       0       000010001D    857
     510       1    -845       1       1       0       0               0D    858
     314     688       0       1       0       0       0       000010001D    859
     314       1       0       2       0       0       0               0D    860
     116     690       0       1       0       0       0       000010001D    861
     116       1       0       1       0       0       0               0D    862
     123     691       0       1       0       0       0       000010201D    863
     123       1       0       1       0       0       0               0D    864
     123     692       0       1       0       0       0       000010201D    865
     123       1       0       1       0       0       0               0D    866
     190     693       0       1       0       0       0       000010001D    867
     190       1       0       1       1       0       0               0D    868
     508     694       0       1       0       0       0       000010001D    869
     508       1       0       1       1       0       0               0D    870
     510     695       0       1       0       0       0       000010001D    871
     510       1    -859       1       1       0       0               0D    872
     314     696       0       1       0       0       0       000010001D    873
     314       1       0       2       0       0       0               0D    874
     116     698       0       1       0       0       0       000010001D    875
     116       1       0       1       0       0       0               0D    876
     123     699       0       1       0       0       0       000010201D    877
     123       1       0       1       0       0       0               0D    878
     123     700       0       1       0       0       0       000010201D    879
     123       1       0       1       0       0       0               0D    880
     190     701       0       1       0       0       0       000010001D    881
     190       1       0       1       1       0       0               0D    882
     508     702       0       1       0       0       0       000010001D    883
     508       1       0       2       1       0       0               0D    884
     510     704       0       1       0       0       0       000010001D    885
     510       1    -873       1       1       0       0               0D    886
     314     705       0       1       0       0       0       000010001D    887
     314       1       0       2       0       0       0               0D    888
     116     707       0       1       0       0       0       000010001D    889
     116       1       0       1       0       0       0               0D    890
     123     708       0       1       0       0       0       000010201D    891
     123       1       0       1       0       0       0               0D    892
     123     709       0       1       0       0       0       000010201D    893
     123       1       0       1       0       0       0               0D    894
     190     710       0       1       0       0       0       000010001D    895
     190       1       0       1       1       0       0               0D    896
     508     711       0       1       0       0       0       000010001D    897
     508       1       0       1       1       0       0               0D    898
     510     712       0       1       0       0       0       000010001D    899
     510       1    -887       1       1       0       0               0D    900
     314     713       0       1       0       0       0       000010001D    901
     314       1       0       2       0       0       0               0D    902
     116     715       0       1       0       0       0       000010001D    903
     116       1       0       1       0       0       0               0D    904
     123     716       0       1       0       0       0       000010201D    905
     123       1       0       1       0       0       0               0D    906
     123     717       0       1       0       0       0       000010201D    907
     123       1       0       1       0       0       0               0D    908
     190     718       0       1       0       0       0       000010001D    909
     190       1       0       1       1       0       0               0D    910
     508     719       0       1       0       0       0       000010001D    911
     508       1       0       1       1       0       0               0D    912
     510     720       0       1       0       0       0       000010001D    913
     510       1    -901       1       1       0       0               0D    914
     314     721       0       1       0       0       0       000010001D    915
     314       1       0       2       0       0       0               0D    916
     116     723       0       1       0       0       0       000010001D    917
     116       1       0       1       0       0       0               0D    918
     123     724       0       1       0       0       0       000010201D    919
     123       1       0       1       0       0       0               0D    920
     123     725       0       1       0       0       0       000010201D    921
     123       1       0       1       0       0       0               0D    922
     192     726       0       1       0       0       0       000010001D    923
     192       1       0       1       1       0       0               0D    924
     508     727       0       1       0       0       0       000010001D    925
     508       1       0       2       1       0       0               0D    926
     510     729       0       1       0       0       0       000010001D    927
     510       1    -915       1       1       0       0               0D    928
     314     730       0       1       0       0       0       000010001D    929
     314       1       0       2       0       0       0               0D    930
     116     732       0       1       0       0       0       000010001D    931
     116       1       0       1       0       0       0               0D    932
     123     733       0       1       0       0       0       000010201D    933
     123       1       0       1       0       0       0               0D    934
     123     734       0       1       0       0       0       000010201D    935
     123       1       0       1       0       0       0               0D    936
     190     735       0       1       0       0       0       000010001D    937
     190       1       0       1       1       0       0               0D    938
     508     736       0       1       0       0       0       000010001D    939
     508       1       0       2       1       0       0               0D    940
     510     738       0       1       0       0       0       000010001D    941
     510       1    -929       1       1       0       0               0D    942
     314     739       0       1       0       0       0       000010001D    943
     314       1       0       2       0       0       0               0D    944
     116     741       0       1       0       0       0       000010001D    945
     116       1       0       1       0       0       0               0D    946
     123     742       0       1       0       0       0       000010201D    947
     123       1       0       1       0       0       0               0D    948
     123     743       0       1       0       0       0       000010201D    949
     123       1       0       1       0       0       0               0D    950
     190     744       0       1       0       0       0       000010001D    951
     190       1       0       1       1       0       0               0D    952
     508     745       0       1       0       0       0       000010001D    953
     508       1       0       1       1       0       0               0D    954
     510     746       0       1       0       0       0       000010001D    955
     510       1    -943       1       1       0       0               0D    956
     314     747       0       1       0       0       0       000010001D    957
     314       1       0       2       0       0       0               0D    958
     116     749       0       1       0       0       0       000010001D    959
     116       1       0       1       0       0       0               0D    960
     123     750       0       1       0       0       0       000010201D    961
     123       1       0       1       0       0       0               0D    962
     123     751       0       1       0       0       0       000010201D    963
     123       1       0       1       0       0       0               0D    964
     190     752       0       1       0       0       0       000010001D    965
     190       1       0       1       1       0       0               0D    966
     508     753       0       1       0       0       0       000010001D    967
     508       1       0       1       1       0       0               0D    968
     510     754       0       1       0       0       0       000010001D    969
     510       1    -957       1       1       0       0               0D    970
     314     755       0       1       0       0       0       000010001D    971
     314       1       0       2       0       0       0               0D    972
     116     757       0       1       0       0       0       000010001D    973
     116       1       0       1       0       0       0               0D    974
     123     758       0       1       0       0       0       000010201D    975
     123       1       0       1       0       0       0               0D    976
     123     759       0       1       0       0       0       000010201D    977
     123       1       0       1       0       0       0               0D    978
     190     760       0       1       0       0       0       000010001D    979
     190       1       0       1       1       0       0               0D    980
     508     761       0       1       0       0       0       000010001D    981
     508       1       0       1       1       0       0               0D    982
     510     762       0       1       0       0       0       000010001D    983
     510       1    -971       1       1       0       0               0D    984
     314     763       0       1       0       0       0       000010001D    985
     314       1       0       2       0       0       0               0D    986
     116     765       0       1       0       0       0       000010001D    987
     116       1       0       1       0       0       0               0D    988
     123     766       0       1       0       0       0       000010201D    989
     123       1       0       1       0       0       0               0D    990
     123     767       0       1       0       0       0       000010201D    991
     123       1       0       1       0       0       0               0D    992
     192     768       0       1       0       0       0       000010001D    993
     192       1       0       1       1       0       0               0D    994
     508     769       0       1       0       0       0       000010001D    995
     508       1       0       2       1       0       0               0D    996
     510     771       0       1       0       0       0       000010001D    997
     510       1    -985       1       1       0       0               0D    998
     314     772       0       1       0       0       0       000010001D    999
     314       1       0       2       0       0       0               0D   1000
     116     774       0       1       0       0       0       000010001D   1001
     116       1       0       1       0       0       0               0D   1002
     123     775       0       1       0       0       0       000010201D   1003
     123       1       0       1       0       0       0               0D   1004
     123     776       0       1       0       0       0       000010201D   1005
     123       1       0       1       0       0       0               0D   1006
     190     777       0       1       0       0       0       000010001D   1007
     190       1       0       1       1       0       0               0D   1008
     508     778       0       1       0       0       0       000010001D   1009
     508       1       0       1       1       0       0               0D   1010
     508     779       0       1       0       0       0       000010001D   1011
     508       1       0       6       1       0       0               0D   1012
     510     785       0       1       0       0       0       000010001D   1013
     510       1    -999       1       1       0       0               0D   1014
     314     786       0       1       0       0       0       000010001D   1015
     314       1       0       2       0       0       0               0D   1016
     116     788       0       1       0       0       0       000010001D   1017
     116       1       0       1       0       0       0               0D   1018
     123     789       0       1       0       0       0       000010201D   1019
     123       1       0       1       0       0       0               0D   1020
     123     790       0       1       0       0       0       000010201D   1021
     123       1       0       1       0       0       0               0D   1022
     190     791       0       1       0       0       0       000010001D   1023
     190       1       0       1       1       0       0               0D   1024
     508     792       0       1       0       0       0       000010001D   1025
     508       1       0       1       1       0       0               0D   1026
     510     793       0       1       0       0       0       000010001D   1027
     510       1   -1015       1       1       0       0               0D   1028
     314     794       0       1       0       0       0       000010001D   1029
     314       1       0       2       0       0       0               0D   1030
     116     796       0       1       0       0       0       000010001D   1031
     116       1       0       1       0       0       0               0D   1032
     123     797       0       1       0       0       0       000010201D   1033
     123       1       0       1       0       0       0               0D   1034
     123     798       0       1       0       0       0       000010201D   1035
     123       1       0       1       0       0       0               0D   1036
     190     799       0       1       0       0       0       000010001D   1037
     190       1       0       1       1       0       0               0D   1038
     508     800       0       1       0       0       0       000010001D   1039
     508       1       0       2       1       0       0               0D   1040
     510     802       0       1       0       0       0       000010001D   1041
     510       1   -1029       1       1       0       0               0D   1042
     314     803       0       1       0       0       0       000010001D   1043
     314       1       0       2       0       0       0               0D   1044
     116     805       0       1       0       0       0       000010001D   1045
     116       1       0       1       0       0       0               0D   1046
     123     806       0       1       0       0       0       000010201D   1047
     123       1       0       1       0       0       0               0D   1048
     123     807       0       1       0       0       0       000010201D   1049
     123       1       0       1       0       0       0               0D   1050
     190     808       0       1       0       0       0       000010001D   1051
     190       1       0       1       1       0       0               0D   1052
     508     809       0       1       0       0       0       000010001D   1053
     508       1       0       1       1       0       0               0D   1054
     510     810       0       1       0       0       0       000010001D   1055
     510       1   -1043       1       1       0       0               0D   1056
     314     811       0       1       0       0       0       000010001D   1057
     314       1       0       2       0       0       0               0D   1058
     116     813       0       1       0       0       0       000010001D   1059
     116       1       0       1       0       0       0               0D   1060
     123     814       0       1       0       0       0       000010201D   1061
     123       1       0       1       0       0       0               0D   1062
     123     815       0       1       0       0       0       000010201D   1063
     123       1       0       1       0       0       0               0D   1064
     190     816       0       1       0       0       0       000010001D   1065
     190       1       0       1       1       0       0               0D   1066
     508     817       0       1       0       0       0       000010001D   1067
     508       1       0       1       1       0       0               0D   1068
     510     818       0       1       0       0       0       000010001D   1069
     510       1   -1057       1       1       0       0               0D   1070
     314     819       0       1       0       0       0       000010001D   1071
     314       1       0       2       0       0       0               0D   1072
     116     821       0       1       0       0       0       000010001D   1073
     116       1       0       1       0       0       0               0D   1074
     123     822       0       1       0       0       0       000010201D   1075
     123       1       0       1       0       0       0               0D   1076
     123     823       0       1       0       0       0       000010201D   1077
     123       1       0       1       0       0       0               0D   1078
     190     824       0       1       0       0       0       000010001D   1079
     190       1       0       1       1       0       0               0D   1080
     508     825       0       1       0       0       0       000010001D   1081
     508       1       0       2       1       0       0               0D   1082
     510     827       0       1       0       0       0       000010001D   1083
     510       1   -1071       1       1       0       0               0D   1084
     314     828       0       1       0       0       0       000010001D   1085
     314       1       0       2       0       0       0               0D   1086
     116     830       0       1       0       0       0       000010001D   1087
     116       1       0       1       0       0       0               0D   1088
     123     831       0       1       0       0       0       000010201D   1089
     123       1       0       1       0       0       0               0D   1090
     123     832       0       1       0       0       0       000010201D   1091
     123       1       0       1       0       0       0               0D   1092
     190     833       0       1       0       0       0       000010001D   1093
     190       1       0       1       1       0       0               0D   1094
     508     834       0       1       0       0       0       000010001D   1095
     508       1       0       3       1       0       0               0D   1096
     510     837       0       1       0       0       0       000010001D   1097
     510       1   -1085       1       1       0       0               0D   1098
     314     838       0       1       0       0       0       000010001D   1099
     314       1       0       2       0       0       0               0D   1100
     116     840       0       1       0       0       0       000010001D   1101
     116       1       0       1       0       0       0               0D   1102
     123     841       0       1       0       0       0       000010201D   1103
     123       1       0       1       0       0       0               0D   1104
     123     842       0       1       0       0       0       000010201D   1105
     123       1       0       1       0       0       0               0D   1106
     190     843       0       1       0       0       0       000010001D   1107
     190       1       0       1       1       0       0               0D   1108
     508     844       0       1       0       0       0       000010001D   1109
     508       1       0       1       1       0       0               0D   1110
     510     845       0       1       0       0       0       000010001D   1111
     510       1   -1099       1       1       0       0               0D   1112
     314     846       0       1       0       0       0       000010001D   1113
     314       1       0       2       0       0       0               0D   1114
     116     848       0       1       0       0       0       000010001D   1115
     116       1       0       1       0       0       0               0D   1116
     123     849       0       1       0       0       0       000010201D   1117
     123       1       0       1       0       0       0               0D   1118
     123     850       0       1       0       0       0       000010201D   1119
     123       1       0       1       0       0       0               0D   1120
     190     851       0       1       0       0       0       000010001D   1121
     190       1       0       1       1       0       0               0D   1122
     508     852       0       1       0       0       0       000010001D   1123
     508       1       0       1       1       0       0               0D   1124
     510     853       0       1       0       0       0       000010001D   1125
     510       1   -1113       1       1       0       0               0D   1126
     314     854       0       1       0       0       0       000010001D   1127
     314       1       0       2       0       0       0               0D   1128
     116     856       0       1       0       0       0       000010001D   1129
     116       1       0       1       0       0       0               0D   1130
     123     857       0       1       0       0       0       000010201D   1131
     123       1       0       1       0       0       0               0D   1132
     123     858       0       1       0       0       0       000010201D   1133
     123       1       0       1       0       0       0               0D   1134
     190     859       0       1       0       0       0       000010001D   1135
     190       1       0       1       1       0       0               0D   1136
     508     860       0       1       0       0       0       000010001D   1137
     508       1       0       1       1       0       0               0D   1138
     510     861       0       1       0       0       0       000010001D   1139
     510       1   -1127       1       1       0       0               0D   1140
     314     862       0       1       0       0       0       000010001D   1141
     314       1       0       2       0       0       0               0D   1142
     116     864       0       1       0       0       0       000010001D   1143
     116       1       0       1       0       0       0               0D   1144
     123     865       0       1       0       0       0       000010201D   1145
     123       1       0       1       0       0       0               0D   1146
     123     866       0       1       0       0       0       000010201D   1147
     123       1       0       1       0       0       0               0D   1148
     190     867       0       1       0       0       0       000010001D   1149
     190       1       0       1       1       0       0               0D   1150
     508     868       0       1       0       0       0       000010001D   1151
     508       1       0       1       1       0       0               0D   1152
     510     869       0       1       0       0       0       000010001D   1153
     510       1   -1141       1       1       0       0               0D   1154
     314     870       0       1       0       0       0       000010001D   1155
     314       1       0       2       0       0       0               0D   1156
     116     872       0       1       0       0       0       000010001D   1157
     116       1       0       1       0       0       0               0D   1158
     123     873       0       1       0       0       0       000010201D   1159
     123       1       0       1       0       0       0               0D   1160
     123     874       0       1       0       0       0       000010201D   1161
     123       1       0       1       0       0       0               0D   1162
     190     875       0       1       0       0       0       000010001D   1163
     190       1       0       1       1       0       0               0D   1164
     508     876       0       1       0       0       0       000010001D   1165
     508       1       0       2       1       0       0               0D   1166
     510     878       0       1       0       0       0       000010001D   1167
     510       1   -1155       1       1       0       0               0D   1168
     314     879       0       1       0       0       0       000010001D   1169
     314       1       0       2       0       0       0               0D   1170
     116     881       0       1       0       0       0       000010001D   1171
     116       1       0       1       0       0       0               0D   1172
     123     882       0       1       0       0       0       000010201D   1173
     123       1       0       1       0       0       0               0D   1174
     123     883       0       1       0       0       0       000010201D   1175
     123       1       0       1       0       0       0               0D   1176
     190     884       0       1       0       0       0       000010001D   1177
     190       1       0       1       1       0       0               0D   1178
     508     885       0       1       0       0       0       000010001D   1179
     508       1       0       1       1       0       0               0D   1180
     510     886       0       1       0       0       0       000010001D   1181
     510       1   -1169       1       1       0       0               0D   1182
     314     887       0       1       0       0       0       000010001D   1183
     314       1       0       2       0       0       0               0D   1184
     116     889       0       1       0       0       0       000010001D   1185
     116       1       0       1       0       0       0               0D   1186
     123     890       0       1       0       0       0       000010201D   1187
     123       1       0       1       0       0       0               0D   1188
     123     891       0       1       0       0       0       000010201D   1189
     123       1       0       1       0       0       0               0D   1190
     190     892       0       1       0       0       0       000010001D   1191
     190       1       0       1       1       0       0               0D   1192
     508     893       0       1       0       0       0       000010001D   1193
     508       1       0       1       1       0       0               0D   1194
     510     894       0       1       0       0       0       000010001D   1195
     510       1   -1183       1       1       0       0               0D   1196
     314     895       0       1       0       0       0       000010001D   1197
     314       1       0       2       0       0       0               0D   1198
     116     897       0       1       0       0       0       000010001D   1199
     116       1       0       1       0       0       0               0D   1200
     123     898       0       1       0       0       0       000010201D   1201
     123       1       0       1       0       0       0               0D   1202
     123     899       0       1       0       0       0       000010201D   1203
     123       1       0       1       0       0       0               0D   1204
     190     900       0       1       0       0       0       000010001D   1205
     190       1       0       1       1       0       0               0D   1206
     508     901       0       1       0       0       0       000010001D   1207
     508       1       0       2       1       0       0               0D   1208
     510     903       0       1       0       0       0       000010001D   1209
     510       1   -1197       1       1       0       0               0D   1210
     314     904       0       1       0       0       0       000010001D   1211
     314       1       0       2       0       0       0               0D   1212
     116     906       0       1       0       0       0       000010001D   1213
     116       1       0       1       0       0       0               0D   1214
     123     907       0       1       0       0       0       000010201D   1215
     123       1       0       1       0       0       0               0D   1216
     123     908       0       1       0       0       0       000010201D   1217
     123       1       0       1       0       0       0               0D   1218
     190     909       0       1       0       0       0       000010001D   1219
     190       1       0       1       1       0       0               0D   1220
     508     910       0       1       0       0       0       000010001D   1221
     508       1       0       1       1       0       0               0D   1222
     510     911       0       1       0       0       0       000010001D   1223
     510       1   -1211       1       1       0       0               0D   1224
     314     912       0       1       0       0       0       000010001D   1225
     314       1       0       2       0       0       0               0D   1226
     116     914       0       1       0       0       0       000010001D   1227
     116       1       0       1       0       0       0               0D   1228
     123     915       0       1       0       0       0       000010201D   1229
     123       1       0       1       0       0       0               0D   1230
     123     916       0       1       0       0       0       000010201D   1231
     123       1       0       1       0       0       0               0D   1232
     190     917       0       1       0       0       0       000010001D   1233
     190       1       0       1       1       0       0               0D   1234
     508     918       0       1       0       0       0       000010001D   1235
     508       1       0       1       1       0       0               0D   1236
     510     919       0       1       0       0       0       000010001D   1237
     510       1   -1225       1       1       0       0               0D   1238
     314     920       0       1       0       0       0       000010001D   1239
     314       1       0       2       0       0       0               0D   1240
     116     922       0       1       0       0       0       000010001D   1241
     116       1       0       1       0       0       0               0D   1242
     123     923       0       1       0       0       0       000010201D   1243
     123       1       0       1       0       0       0               0D   1244
     123     924       0       1       0       0       0       000010201D   1245
     123       1       0       1       0       0       0               0D   1246
     190     925       0       1       0       0       0       000010001D   1247
     190       1       0       1       1       0       0               0D   1248
     508     926       0       1       0       0       0       000010001D   1249
     508       1       0       1       1       0       0               0D   1250
     510     927       0       1       0       0       0       000010001D   1251
     510       1   -1239       1       1       0       0               0D   1252
     314     928       0       1       0       0       0       000010001D   1253
     314       1       0       2       0       0       0               0D   1254
     116     930       0       1       0       0       0       000010001D   1255
     116       1       0       1       0       0       0               0D   1256
     123     931       0       1       0       0       0       000010201D   1257
     123       1       0       1       0       0       0               0D   1258
     123     932       0       1       0       0       0       000010201D   1259
     123       1       0       1       0       0       0               0D   1260
     190     933       0       1       0       0       0       000010001D   1261
     190       1       0       1       1       0       0               0D   1262
     508     934       0       1       0       0       0       000010001D   1263
     508       1       0       1       1       0       0               0D   1264
     510     935       0       1       0       0       0       000010001D   1265
     510       1   -1253       1       1       0       0               0D   1266
     314     936       0       1       0       0       0       000010001D   1267
     314       1       0       2       0       0       0               0D   1268
     116     938       0       1       0       0       0       000010001D   1269
     116       1       0       1       0       0       0               0D   1270
     123     939       0       1       0       0       0       000010201D   1271
     123       1       0       1       0       0       0               0D   1272
     123     940       0       1       0       0       0       000010201D   1273
     123       1       0       1       0       0       0               0D   1274
     192     941       0       1       0       0       0       000010001D   1275
     192       1       0       1       1       0       0               0D   1276
     508     942       0       1       0       0       0       000010001D   1277
     508       1       0       1       1       0       0               0D   1278
     510     943       0       1       0       0       0       000010001D   1279
     510       1   -1267       1       1       0       0               0D   1280
     314     944       0       1       0       0       0       000010001D   1281
     314       1       0       2       0       0       0               0D   1282
     116     946       0       1       0       0       0       000010001D   1283
     116       1       0       1       0       0       0               0D   1284
     123     947       0       1       0       0       0       000010201D   1285
     123       1       0       1       0       0       0               0D   1286
     123     948       0       1       0       0       0       000010201D   1287
     123       1       0       1       0       0       0               0D   1288
     192     949       0       1       0       0       0       000010001D   1289
     192       1       0       1       1       0       0               0D   1290
     508     950       0       1       0       0       0       000010001D   1291
     508       1       0       1       1       0       0               0D   1292
     510     951       0       1       0       0       0       000010001D   1293
     510       1   -1281       1       1       0       0               0D   1294
     314     952       0       1       0       0       0       000010001D   1295
     314       1       0       2       0       0       0               0D   1296
     116     954       0       1       0       0       0       000010001D   1297
     116       1       0       1       0       0       0               0D   1298
     123     955       0       1       0       0       0       000010201D   1299
     123       1       0       1       0       0       0               0D   1300
     123     956       0       1       0       0       0       000010201D   1301
     123       1       0       1       0       0       0               0D   1302
     190     957       0       1       0       0       0       000010001D   1303
     190       1       0       1       1       0       0               0D   1304
     508     958       0       1       0       0       0       000010001D   1305
     508       1       0       1       1       0       0               0D   1306
     510     959       0       1       0       0       0       000010001D   1307
     510       1   -1295       1       1       0       0               0D   1308
     314     960       0       1       0       0       0       000010001D   1309
     314       1       0       2       0       0       0               0D   1310
     116     962       0       1       0       0       0       000010001D   1311
     116       1       0       1       0       0       0               0D   1312
     123     963       0       1       0       0       0       000010201D   1313
     123       1       0       1       0       0       0               0D   1314
     123     964       0       1       0       0       0       000010201D   1315
     123       1       0       1       0       0       0               0D   1316
     192     965       0       1       0       0       0       000010001D   1317
     192       1       0       1       1       0       0               0D   1318
     508     966       0       1       0       0       0       000010001D   1319
     508       1       0       1       1       0       0               0D   1320
     510     967       0       1       0       0       0       000010001D   1321
     510       1   -1309       1       1       0       0               0D   1322
     314     968       0       1       0       0       0       000010001D   1323
     314       1       0       2       0       0       0               0D   1324
     116     970       0       1       0       0       0       000010001D   1325
     116       1       0       1       0       0       0               0D   1326
     123     971       0       1       0       0       0       000010201D   1327
     123       1       0       1       0       0       0               0D   1328
     123     972       0       1       0       0       0       000010201D   1329
     123       1       0       1       0       0       0               0D   1330
     192     973       0       1       0       0       0       000010001D   1331
     192       1       0       1       1       0       0               0D   1332
     508     974       0       1       0       0       0       000010001D   1333
     508       1       0       1       1       0       0               0D   1334
     510     975       0       1       0       0       0       000010001D   1335
     510       1   -1323       1       1       0       0               0D   1336
     514     976       0       1       0       0       0       000010001D   1337
     514       1       0       7       1       0       0               0D   1338
     186     983       0       1       0       0       0       000000001D   1339
     186       1       0       1       0       0       0               0D   1340
314,73.33333492279053,73.33333492279053,73.33333492279053,10HMix       1P      1
edColor;                                                               1P      2
116,45.,-45.8012701892219,250.;                                        3P      3
123,0.,0.,-1.;                                                         5P      4
123,-1.,0.,0.;                                                         7P      5
190,3,5,7;                                                             9P      6
110,-45.,100.00000000000901,445.,-45.,2.5,445.;                       11P      7
502,112,-45.,95.,295.,-196.,-295.,295.,65.84145842717999,             13P      8
143.524049319906,450.,50.,-99.11836509645761,300.,                    13P      9
44.99999999998805,-100.,345.,-45.,-2.5,445.,-1701.,-1800.,            13P     10
-0.00000000000017,65.2190326687299,141.81394860327759,300.,           13P     11
-50.30153766878591,100.82846793610399,450.,45.,100.,345.,             13P     12
-50.3015376678987,-100.82846793366659,300.,-196.,295.,5.,201.,        13P     13
300.,-0.00000000000015,-45.,95.,345.,-1701.,-1800.,                   13P     14
3300.0015837287901,-50.,99.11836509645771,450.,45.,100.,300.,         13P     15
45.,-99.9999999999979,300.,-196.,295.,295.,-45.,-100.,300.,           13P     16
1701.,-1800.,3300.0015837287901,-45.,100.,300.,65.2190326687299,      13P     17
141.81394860327759,445.,50.,99.11836509645761,300.,                   13P     18
-60.5205695648006,143.524049319906,445.,50.,99.11836509645761,        13P     19
450.,60.5205695648007,-143.524049319906,445.,-65.2190326687299,       13P     20
-141.81394860327759,445.,-65.21903266872999,141.81394860327759,       13P     21
300.,45.,-95.,295.,50.3015376694791,-100.8284679380088,300.,          13P     22
-50.3015376678987,-100.82846793366659,450.,-65.84145842717999,        13P     23
143.524049319906,445.,1701.,4800.,-0.00000000000014,                  13P     24
-65.84145842717989,-143.524049319906,445.,-1701.,4800.,               13P     25
3300.0015837287901,201.,-300.,300.,45.,100.,445.,                     13P     26
-65.21903266872999,141.81394860327759,445.,-45.3015368960296,         13P     27
101.710100716629,445.,-60.5205695648006,-143.524049319906,445.,       13P     28
-60.5205695648005,-143.524049319906,300.,-45.3015368960705,           13P     29
101.71010071662839,300.,65.21903266872999,-141.81394860327759,        13P     30
445.,-201.,-300.,-0.00000000000016,1706.,-1800.,                      13P     31
-8.48920813560484,45.,95.,345.,65.84145842717999,                     13P     32
-143.524049319906,445.,1701.,-1800.,-0.00000000000013,50.,            13P     33
-99.11836509645761,450.,-60.5205695648005,143.524049319906,300.,      13P     34
196.,295.,5.,1701.,4800.,3300.0015837287901,201.,-300.,               13P     35
-0.00000000000017,50.3015376694791,-100.8284679380088,450.,           13P     36
60.5205695648005,-143.524049319906,300.,45.3015368960296,             13P     37
-101.710100716629,445.,196.,295.,295.,65.84145842717999,              13P     38
143.524049319906,445.,-45.,-99.9999999999862,445.,45.,-2.5,445.,      13P     39
-50.,-99.11836509645771,300.,-1701.,4800.,-0.00000000000017,          13P     40
-45.,2.5,295.,45.,2.5,295.,-50.,-99.11836509645771,450.,              13P     41
45.3015368960705,-101.71010071662839,300.,1706.,4800.,                13P     42
3308.4907918643949,45.,-100.00000000000681,445.,                      13P     43
-65.84145842717999,143.524049319906,450.,60.5205695648006,            13P     44
143.524049319906,445.,45.3015368960705,101.71010071662839,445.,       13P     45
196.,-295.,5.,-201.,300.,-0.00000000000014,-45.0000000000121,         13P     46
-99.999999999992,345.,45.,2.5,250.,50.3015376698264,                  13P     47
100.828467938963,300.,-65.84145842717989,-143.524049319906,450.,      13P     48
1706.,-1800.,3308.4907918643949,1706.,4800.,-8.48920813560499,        13P     49
201.,300.,300.,50.3015376698264,100.828467938963,450.,45.,            13P     50
-2.49999999999994,295.,60.5205695648005,143.524049319906,300.,        13P     51
45.,2.5,445.,45.,95.,295.,-65.2190326687299,-141.81394860327759,      13P     52
300.,-45.3015376070504,-101.71010266997121,445.,                      13P     53
65.84145842717999,-143.524049319906,450.,-201.,-300.,300.,-45.,       13P     54
-2.5,250.,-45.,-95.,345.,-1706.,-1800.,3308.4907918643949,45.,        13P     55
-2.5,250.,-45.,2.5,250.,-45.,-2.5,295.,45.3015368960705,              13P     56
101.71010071662839,300.,-45.3015376070273,-101.71010266996501,        13P     57
300.,45.,-95.,345.,-50.30153766878591,100.82846793610399,300.,        13P     58
-45.,100.00000000000901,445.,-45.,2.5,445.,-50.,                      13P     59
99.11836509645771,300.,-1706.,4800.,3308.4907918643949,-1706.,        13P     60
-1800.,-8.48920813560476,-201.,300.,300.,65.21903266872999,           13P     61
-141.81394860327759,300.,-196.,-295.,5.,196.,-295.,295.,-1706.,       13P     62
4800.,-8.48920813560476,-45.,-95.,295.,-44.99999999998805,            13P     63
100.000000000002,345.;                                                13P     64
110,-45.,100.00000000000421,345.,-45.,100.00000000000421,445.;        15P     65
110,-45.,95.,345.,-45.,100.000000000002,345.;                         17P     66
110,-45.,95.,295.,-45.,95.,345.;                                      19P     67
110,-45.,2.5,295.,-45.,95.,295.;                                      21P     68
110,-45.,2.5,445.,-45.,2.5,295.;                                      23P     69
110,45.,2.5,445.,-45.,2.5,445.;                                       25P     70
110,45.,100.,445.,45.,2.5,445.;                                       27P     71
110,60.52056956480055,143.52404931990603,445.,45.3015368960705,       29P     72
101.71010071662842,445.;                                              29P     73
110,-60.5205695648006,143.524049319906,445.,60.5205695648006,         31P     74
143.524049319906,445.;                                                31P     75
110,-45.30153689606591,101.7101007166158,445.,                        33P     76
-60.52056956480053,143.52404931990608,445.;                           33P     77
124,1.,0.,0.00000000000053,-49.9999999999241,0.,1.,                   35P     78
0.00000000000009,100.0000000000136,-0.00000000000053,                 35P     79
-0.00000000000009,1.,445.;                                            35P     80
100,0.,0.,0.,5.00000000000124,0.,4.69846310393077,                    37P     81
1.7101007166286;                                                      37P     82
110,-45.3015368960704,101.7101007166282,300.,-45.30153689599327,      39P     83
101.71010071664188,445.;                                              39P     84
110,-44.99999999997607,100.00000000000425,345.,-45.,100.,300.;        41P     85
110,-45.,95.,345.,45.,95.,345.;                                       43P     86
110,45.,100.,345.,-44.99999999998805,100.,345.;                       45P     87
110,45.,95.,345.,45.,100.,345.;                                       47P     88
110,-45.,95.,295.,45.,95.,295.;                                       49P     89
110,45.,95.,295.,45.,95.,345.;                                        51P     90
110,45.,-95.,295.,45.,-2.49999999999995,295.;                         53P     91
110,-44.99999999999999,-95.,295.,44.99999999999999,-95.,295.;         55P     92
110,-45.,-2.5,295.,-45.,-95.,295.;                                    57P     93
110,-45.,2.5,295.,-45.,-2.5,295.;                                     59P     94
110,45.,2.5,295.,45.,95.00000000000003,295.;                          61P     95
110,45.,-2.49999999999995,295.,45.,2.5,295.;                          63P     96
110,196.,-295.,295.,-196.,-295.,295.;                                 65P     97
110,196.,295.,295.,196.,-295.,295.;                                   67P     98
110,-196.,295.,295.,196.,295.,295.;                                   69P     99
110,-196.,-295.,295.,-196.,295.,295.;                                 71P    100
110,45.,2.5,445.,45.,2.5,295.;                                        73P    101
110,45.,100.,445.,45.,100.,345.;                                      75P    102
110,60.52056956480053,143.524049319906,300.,45.3015368960705,         77P    103
101.71010071662842,300.;                                              77P    104
110,60.5205695648005,143.524049319906,445.,60.5205695648005,          79P    105
143.524049319906,300.;                                                79P    106
110,45.3015368960705,101.71010071662839,300.,45.3015368960705,        81P    107
101.71010071662839,445.;                                              81P    108
110,-65.84145842717999,143.524049319906,445.,-65.84145842717999,      83P    109
143.524049319906,450.;                                                83P    110
110,-60.5205695648006,143.524049319906,445.,-65.84145842717999,       85P    111
143.524049319906,445.;                                                85P    112
110,65.84145842717999,143.524049319906,445.,60.5205695648006,         87P    113
143.524049319906,445.;                                                87P    114
110,65.84145842717999,143.524049319906,450.,65.84145842717999,        89P    115
143.524049319906,445.;                                                89P    116
110,-65.84145842717999,143.524049319906,450.,65.84145842717999,       91P    117
143.524049319906,450.;                                                91P    118
110,-60.5205695648005,143.524049319906,300.,-60.5205695648005,        93P    119
143.524049319906,445.;                                                93P    120
110,-45.3015368960705,101.71010071662839,300.,                        95P    121
-60.52056956480052,143.52404931990603,300.;                           95P    122
110,45.,100.,300.,-45.,100.,300.;                                     97P    123
110,45.,100.,345.,45.,100.,300.;                                      99P    124
110,45.,-100.00000000000681,445.,45.,-2.5,445.;                      101P    125
110,45.,-100.,345.,45.,-100.,445.;                                   103P    126
110,45.,-95.,345.,45.,-100.,345.;                                    105P    127
110,45.,-95.,295.,45.,-95.,345.;                                     107P    128
110,45.,-2.5,445.,45.,-2.5,295.;                                     109P    129
110,-45.,-95.,345.,45.,-95.,345.;                                    111P    130
110,-45.,-95.,295.,-45.,-95.,345.;                                   113P    131
110,-45.,-99.999999999992,345.,-45.,-95.,345.;                       115P    132
110,-45.,-99.9999999999862,445.,-45.,-99.9999999999862,345.;         117P    133
110,-45.,-2.5,445.,-45.,-99.9999999999862,445.;                      119P    134
110,-45.,-2.5,295.,-45.,-2.5,445.;                                   121P    135
110,-45.,2.5,250.,-45.,-2.5,250.;                                    123P    136
110,45.,-2.5,250.,45.,2.5,250.;                                      125P    137
110,196.,-295.,5.,-196.,-295.,5.;                                    127P    138
110,196.,-295.,295.,196.,-295.,5.;                                   129P    139
110,-196.,-295.,5.,-196.,-295.,295.;                                 131P    140
110,196.,295.,5.,196.,-295.,5.;                                      133P    141
110,196.,295.,295.,196.,295.,5.;                                     135P    142
110,-196.,295.,5.,196.,295.,5.;                                      137P    143
110,-196.,295.,295.,-196.,295.,5.;                                   139P    144
110,-196.,-295.,5.,-196.,295.,5.;                                    141P    145
124,1.,0.,0.,50.0000000000008,0.,1.,0.,100.,0.,0.,1.,300.;           143P    146
100,0.,0.,0.,-4.69846310393032,1.71010071662839,                     145P    147
-5.00000000000075,0.;                                                145P    148
124,1.,0.,0.,50.0000000000008,0.,-1.,0.,100.,0.,0.,-1.,445.;         147P    149
100,0.,0.,0.,-5.00000000000075,-0.,-4.69846310393032,                149P    150
-1.71010071662839;                                                   149P    151
124,1.,0.,0.00000000000054,-49.9999999999992,0.,-1.,                 151P    152
-0.00000000000009,-100.,0.00000000000054,0.00000000000009,-1.,       151P    153
300.;                                                                151P    154
100,0.,0.,0.,4.99999999999918,0.,4.69846239297182,                   153P    155
1.71010266996497;                                                    153P    156
110,44.99999999999999,-100.,300.,-44.99999999999999,-100.,300.;      155P    157
124,1.,0.,0.00000000000053,50.0000000000013,0.,-1.,                  157P    158
0.00000000000009,-100.,0.00000000000053,-0.00000000000009,-1.,       157P    159
300.;                                                                157P    160
100,0.,0.,0.,-4.69846310393084,1.7101007166284,                      159P    161
-5.00000000000124,-0.00000000000211;                                 159P    162
110,60.5205695648005,-143.524049319906,300.,45.3015368960705,        161P    163
-101.71010071662845,300.;                                            161P    164
110,65.21903266872999,-141.81394860327759,300.,                      163P    165
60.52056956480051,-143.52404931990603,300.;                          163P    166
110,50.30153766947918,-100.82846793800877,300.,                      165P    167
65.21903266873001,-141.81394860327757,300.;                          165P    168
110,50.,99.11836509645761,300.,50.,-99.11836509645761,300.;          167P    169
110,65.21903266872985,141.81394860327762,300.,50.30153766982637,     169P    170
100.82846793896297,300.;                                             169P    171
110,60.5205695648005,143.524049319906,300.,65.21903266872991,        171P    172
141.81394860327762,300.;                                             171P    173
124,1.,0.,-0.00000000000053,-50.0000000000013,0.,-1.,                173P    174
-0.00000000000009,100.,-0.00000000000053,0.00000000000009,-1.,       173P    175
300.;                                                                173P    176
100,0.,0.,0.,4.69846310393084,-1.7101007166284,5.00000000000124,     175P    177
0.;                                                                  175P    178
110,-65.21903266872999,141.81394860327759,300.,                      177P    179
-60.52056956480053,143.52404931990606,300.;                          177P    180
110,-50.30153766878588,100.828467936104,300.,-65.21903266872998,     179P    181
141.81394860327759,300.;                                             179P    182
110,-50.,-99.11836509645772,300.,-50.,99.11836509645772,300.;        181P    183
110,-65.21903266872987,-141.81394860327759,300.,                     183P    184
-50.30153766789866,-100.82846793366656,300.;                         183P    185
110,-60.5205695648005,-143.524049319906,300.,-65.2190326687299,      185P    186
-141.81394860327759,300.;                                            185P    187
110,-45.30153760702699,-101.71010266996512,300.,                     187P    188
-60.52056956480055,-143.52404931990591,300.;                         187P    189
110,-201.,-300.,300.,201.,-300.,300.;                                189P    190
110,-201.,300.,300.,-201.,-300.,300.;                                191P    191
110,201.,300.,300.,-201.,300.,300.;                                  193P    192
110,201.,-300.,300.,201.,300.,300.;                                  195P    193
110,65.21903266872999,141.81394860327759,445.,65.21903266872999,     197P    194
141.81394860327759,300.;                                             197P    195
110,60.5205695648006,143.524049319906,445.,65.21903266872991,        199P    196
141.81394860327762,445.;                                             199P    197
110,-65.21903266872999,141.81394860327759,445.,                      201P    198
-65.21903266872999,141.81394860327759,300.;                          201P    199
110,-65.84145842717999,143.524049319906,445.,-65.21903266872995,     203P    200
141.81394860327762,445.;                                             203P    201
110,-50.30153766878589,100.82846793610403,450.,                      205P    202
-65.84145842717999,143.524049319906,450.;                            205P    203
110,-50.3015384415013,100.8284700591222,300.,-50.3015384415013,      207P    204
100.8284700591222,450.;                                              207P    205
110,-60.5205695648006,143.524049319906,445.,-65.21903266873001,      209P    206
141.81394860327762,445.;                                             209P    207
110,65.84145842718003,143.524049319906,445.,65.21903266872997,       211P    208
141.81394860327757,445.;                                             211P    209
110,50.3015384435822,100.82847006483941,450.,50.3015384435822,       213P    210
100.82847006483941,300.;                                             213P    211
110,65.84145842717997,143.52404931990597,450.,50.30153766982646,     215P    212
100.82846793896299,450.;                                             215P    213
124,1.,0.,0.,55.0000000000013,0.,-1.,0.,99.11836509645771,0.,0.,     217P    214
-1.,450.;                                                            217P    215
100,0.,0.,0.,-5.00000000000124,0.00000000000009,                     219P    216
-4.69846233017445,-1.71010284250513;                                 219P    217
110,50.,-99.11836509645761,450.,50.,99.11836509645761,450.;          221P    218
110,65.84145842717999,-143.524049319906,450.,50.30153766947912,      223P    219
-100.82846793800881,450.;                                            223P    220
110,-65.84145842717989,-143.524049319906,450.,65.84145842717999,     225P    221
-143.524049319906,450.;                                              225P    222
110,-50.30153766789865,-100.8284679336666,450.,                      227P    223
-65.8414584271799,-143.52404931990603,450.;                          227P    224
110,-50.,99.11836509645769,450.,-50.,-99.11836509645771,450.;        229P    225
124,1.,0.,0.,-55.,0.,-1.,0.,99.11836509645771,0.,0.,-1.,450.;        231P    226
100,0.,0.,0.,4.69846233121395,-1.71010283964623,                     233P    227
5.00000000000025,0.;                                                 233P    228
110,-45.,-2.5,445.,45.,-2.5,445.;                                    235P    229
124,1.,0.,-0.00000000000054,-50.00000000007721,0.,1.,                237P    230
0.00000000000009,-99.9999999999862,0.00000000000054,                 237P    231
-0.00000000000009,1.,445.;                                           237P    232
100,0.,0.,0.,4.69846239297181,-1.71010266996499,                     239P    233
4.99999999999918,-0.;                                                239P    234
110,-60.52056956480052,-143.52404931990603,445.,                     241P    235
-45.30153760703163,-101.71010266997801,445.;                         241P    236
110,60.5205695648007,-143.524049319906,445.,-60.5205695648006,       243P    237
-143.524049319906,445.;                                              243P    238
110,45.30153689606591,-101.7101007166158,445.,60.52056956480052,     245P    239
-143.52404931990608,445.;                                            245P    240
124,1.,0.,-0.00000000000053,49.9999999999241,0.,1.,                  247P    241
-0.00000000000009,-100.0000000000136,0.00000000000053,               247P    242
0.00000000000009,1.,445.;                                            247P    243
100,0.,0.,0.,-5.00000000000124,0.0000000000068,                      249P    244
-4.69846310393077,-1.7101007166286;                                  249P    245
110,44.99999999997607,-100.00000000000004,345.,45.,                  251P    246
-99.99999999999579,300.;                                             251P    247
110,45.3015368960704,-101.7101007166282,300.,45.30153689599327,      253P    248
-101.71010071664188,445.;                                            253P    249
110,-45.0000000000121,-100.,345.,44.99999999998805,-100.,345.;       255P    250
110,-45.,-100.,300.,-45.00000000002422,-99.99999999999574,345.;      257P    251
110,-45.30153831806316,-101.71010462328763,445.,                     259P    252
-45.3015383179851,-101.7101046233014,300.;                           259P    253
110,60.5205695648005,-143.524049319906,300.,60.5205695648005,        261P    254
-143.524049319906,445.;                                              261P    255
110,65.21903266872999,-141.81394860327759,300.,                      263P    256
65.21903266872999,-141.81394860327759,445.;                          263P    257
110,65.21903266872999,-141.81394860327759,445.,                      265P    258
60.52056956480069,-143.52404931990597,445.;                          265P    259
110,50.3015384428877,-100.8284700629314,300.,50.3015384428877,       267P    260
-100.8284700629314,450.;                                             267P    261
110,65.84145842717999,-143.524049319906,445.,65.21903266872995,      269P    262
-141.81394860327762,445.;                                            269P    263
110,65.84145842717999,-143.524049319906,450.,65.84145842717999,      271P    264
-143.524049319906,445.;                                              271P    265
110,50.,99.11836509645761,300.,50.,99.11836509645761,450.;           273P    266
110,50.,-99.11836509645761,450.,50.,-99.11836509645761,300.;         275P    267
110,-50.,99.11836509645771,450.,-50.,99.11836509645771,300.;         277P    268
110,-50.,-99.11836509645771,300.,-50.,-99.11836509645771,450.;       279P    269
110,-65.84145842717989,-143.524049319906,445.,                       281P    270
-65.84145842717989,-143.524049319906,450.;                           281P    271
110,-65.2190326687299,-141.81394860327759,300.,                      283P    272
-65.2190326687299,-141.81394860327759,445.;                          283P    273
110,-50.3015384397268,-100.82847005424699,450.,                      285P    274
-50.3015384397268,-100.82847005424699,300.;                          285P    275
110,-60.5205695648006,-143.524049319906,445.,-65.21903266872991,     287P    276
-141.81394860327762,445.;                                            287P    277
110,-60.5205695648005,-143.524049319906,300.,-60.5205695648005,      289P    278
-143.524049319906,445.;                                              289P    279
110,201.,-300.,-0.00000000000017,201.,-300.,300.;                    291P    280
110,-201.,-300.,-0.00000000000017,201.,-300.,-0.00000000000017;      293P    281
110,-201.,-300.,300.,-201.,-300.,-0.00000000000017;                  295P    282
110,-201.,300.,300.,-201.,300.,-0.00000000000014;                    297P    283
110,-201.,300.,-0.00000000000014,-201.,-300.,-0.00000000000014;      299P    284
110,201.,300.,300.,201.,300.,-0.00000000000015;                      301P    285
110,201.,300.,-0.00000000000014,-201.,300.,-0.00000000000014;        303P    286
110,201.,-300.,-0.00000000000017,201.,300.,-0.00000000000017;        305P    287
124,1.,0.,0.,-55.,0.,-1.,0.,99.11836509645771,0.,0.,-1.,300.;        307P    288
100,0.,0.,0.,4.69846233121395,-1.71010283964623,                     309P    289
5.00000000000025,0.;                                                 309P    290
124,1.,0.,0.,55.0000000000013,0.,-1.,0.,99.11836509645771,0.,0.,     311P    291
-1.,300.;                                                            311P    292
100,0.,0.,0.,-5.00000000000124,0.00000000000009,                     313P    293
-4.69846233017445,-1.71010284250513;                                 313P    294
110,60.52056956480072,-143.524049319906,445.,65.84145842717999,      315P    295
-143.524049319906,445.;                                              315P    296
110,-65.84145842717989,-143.524049319906,445.,-60.5205695648006,     317P    297
-143.524049319906,445.;                                              317P    298
124,-1.,0.,0.,55.0000000000007,0.,1.,0.,-99.11836509645761,0.,       319P    299
0.,-1.,300.;                                                         319P    300
100,0.,0.,0.,4.69846233052113,-1.71010284155103,                     321P    301
5.00000000000069,-0.;                                                321P    302
124,-1.,0.,0.,55.0000000000007,0.,-1.,0.,-99.11836509645761,0.,      323P    303
0.,1.,450.;                                                          323P    304
100,0.,0.,0.,5.00000000000069,0.,4.69846233052113,                   325P    305
1.71010284155103;                                                    325P    306
124,-1.,0.,0.,-55.0000000000012,0.,1.,0.,-99.11836509645761,0.,      327P    307
0.,-1.,300.;                                                         327P    308
100,0.,0.,0.,-5.00000000000114,-0.00000000000009,                    329P    309
-4.69846233210204,-1.71010283720882;                                 329P    310
124,-1.,0.,0.,-55.0000000000012,0.,-1.,0.,-99.11836509645761,0.,     331P    311
0.,1.,450.;                                                          331P    312
100,0.,0.,0.,-4.69846233210204,1.71010283720882,                     333P    313
-5.00000000000114,0.00000000000009;                                  333P    314
110,-65.84145842717989,-143.524049319906,445.,                       335P    315
-65.21903266872985,-141.81394860327762,445.;                         335P    316
110,1701.,-1800.,-0.00000000000013,1701.,4800.,                      337P    317
-0.00000000000013;                                                   337P    318
110,-1701.,-1800.,-0.00000000000014,1701.,-1800.,                    339P    319
-0.00000000000014;                                                   339P    320
110,-1701.,4800.,-0.00000000000015,-1701.,-1800.,                    341P    321
-0.00000000000015;                                                   341P    322
110,1701.,4800.,-0.00000000000014,-1701.,4800.,                      343P    323
-0.00000000000014;                                                   343P    324
110,1701.,-1800.,3300.0015837287901,1701.,4800.,                     345P    325
3300.0015837287901;                                                  345P    326
110,1701.,-1800.,-0.00000000000013,1701.,-1800.,                     347P    327
3300.0015837287901;                                                  347P    328
110,1701.,4800.,3300.0015837287901,1701.,4800.,                      349P    329
-0.00000000000014;                                                   349P    330
110,-1701.,-1800.,3300.0015837287901,1701.,-1800.,                   351P    331
3300.0015837287901;                                                  351P    332
110,-1701.,-1800.,-0.00000000000022,-1701.,-1800.,                   353P    333
3300.0015837287897;                                                  353P    334
110,-1706.,-1800.,-8.48920813560472,1706.,-1800.,                    355P    335
-8.48920813560472;                                                   355P    336
110,-1706.,-1800.,3308.4907918643944,-1706.,-1800.,                  357P    337
-8.48920813560472;                                                   357P    338
110,1706.,-1800.,3308.4907918643949,-1706.,-1800.,                   359P    339
3308.4907918643949;                                                  359P    340
110,1706.,-1800.,-8.48920813560494,1706.,-1800.,                     361P    341
3308.4907918643944;                                                  361P    342
110,-1701.,4800.,3300.0015837287901,-1701.,-1800.,                   363P    343
3300.0015837287901;                                                  363P    344
110,-1701.,4800.,-0.00000000000022,-1701.,4800.,                     365P    345
3300.0015837287901;                                                  365P    346
110,1701.,4800.,3300.0015837287901,-1701.,4800.,                     367P    347
3300.0015837287901;                                                  367P    348
110,-1706.,4800.,3308.4907918643949,1706.,4800.,                     369P    349
3308.4907918643949;                                                  369P    350
110,-1706.,4800.,-8.48920813560476,-1706.,4800.,                     371P    351
3308.4907918643949;                                                  371P    352
110,1706.,4800.,-8.489208135605,-1706.,4800.,-8.489208135605;        373P    353
110,1706.,4800.,3308.4907918643949,1706.,4800.,                      375P    354
-8.48920813560499;                                                   375P    355
110,-1706.,-1800.,-8.48920813560476,-1706.,4800.,                    377P    356
-8.48920813560476;                                                   377P    357
110,1706.,4800.,-8.48920813560499,1706.,-1800.,                      379P    358
-8.48920813560499;                                                   379P    359
110,-1706.,-1800.,3308.4907918643949,-1706.,4800.,                   381P    360
3308.4907918643949;                                                  381P    361
110,1706.,-1800.,3308.4907918643949,1706.,4800.,                     383P    362
3308.4907918643949;                                                  383P    363
110,-45.,-2.5,250.,45.,-2.5,250.;                                    385P    364
110,-45.,-2.50000000000001,250.,-45.,-2.49999999999999,295.;         387P    365
110,45.,-2.50000000000001,250.,45.,-2.49999999999999,295.;           389P    366
110,-45.,2.5,250.,45.,2.5,250.;                                      391P    367
110,-45.,2.5,250.,-45.,2.5,295.;                                     393P    368
110,45.,2.5,250.,45.,2.5,295.;                                       395P    369
504,176,11,13,101,13,102,15,13,112,13,101,17,13,14,13,112,19,13,     397P    370
1,13,14,21,13,64,13,1,23,13,102,13,64,25,13,85,13,102,27,13,38,      397P    371
13,85,29,13,71,13,72,31,13,25,13,71,33,13,40,13,25,37,13,101,13,     397P    372
40,39,13,43,13,40,41,13,112,13,22,43,13,14,13,47,45,13,10,13,        397P    373
112,47,13,47,13,10,49,13,1,13,86,51,13,86,13,47,53,13,30,13,83,      397P    374
55,13,111,13,30,57,13,96,13,111,59,13,64,13,96,61,13,65,13,86,       397P    375
63,13,83,13,65,65,13,109,13,2,67,13,58,13,109,69,13,19,13,58,71,     397P    376
13,2,13,19,73,13,85,13,65,75,13,38,13,10,77,13,84,13,97,79,13,       397P    377
71,13,84,81,13,97,13,72,83,13,33,13,70,85,13,25,13,33,87,13,59,      397P    378
13,71,89,13,3,13,59,91,13,70,13,3,93,13,51,13,25,95,13,43,13,51,     397P    379
97,13,17,13,22,99,13,10,13,17,101,13,69,13,61,103,13,5,13,69,        397P    380
105,13,99,13,5,107,13,30,13,99,109,13,61,13,83,111,13,92,13,99,      397P    381
113,13,111,13,92,115,13,75,13,92,117,13,60,13,75,119,13,6,13,60,     397P    382
121,13,96,13,6,123,13,95,13,91,125,13,94,13,76,127,13,73,13,108,     397P    383
129,13,109,13,73,131,13,108,13,2,133,13,52,13,73,135,13,58,13,       397P    384
52,137,13,12,13,52,139,13,19,13,12,141,13,108,13,12,145,13,97,       397P    385
13,17,149,13,38,13,72,153,13,20,13,98,155,13,18,13,20,159,13,67,     397P    386
13,18,161,13,56,13,67,163,13,107,13,56,165,13,31,13,107,167,13,      397P    387
24,13,4,169,13,8,13,77,171,13,84,13,8,175,13,43,13,22,177,13,29,     397P    388
13,51,179,13,100,13,29,181,13,62,13,103,183,13,87,13,11,185,13,      397P    389
42,13,87,187,13,98,13,42,189,13,90,13,37,191,13,106,13,90,193,       397P    390
13,81,13,106,195,13,37,13,81,197,13,23,13,8,199,13,71,13,23,201,     397P    391
13,39,13,29,203,13,33,13,39,205,13,9,13,70,207,13,100,13,9,209,      397P    392
13,25,13,39,211,13,59,13,23,213,13,82,13,77,215,13,3,13,82,219,      397P    393
13,26,13,82,221,13,50,13,26,223,13,89,13,55,225,13,78,13,89,227,     397P    394
13,32,13,78,229,13,16,13,66,233,13,9,13,16,235,13,6,13,61,239,       397P    395
13,88,13,60,241,13,41,13,88,243,13,27,13,41,245,13,57,13,27,249,     397P    396
13,69,13,57,251,13,5,13,18,253,13,67,13,57,255,13,75,13,5,257,       397P    397
13,20,13,75,259,13,88,13,98,261,13,56,13,27,263,13,107,13,44,        397P    398
265,13,44,13,27,267,13,31,13,55,269,13,48,13,44,271,13,89,13,48,     397P    399
273,13,24,13,26,275,13,50,13,4,277,13,16,13,103,279,13,62,13,66,     397P    400
281,13,35,13,78,283,13,87,13,28,285,13,32,13,11,287,13,41,13,28,     397P    401
289,13,42,13,41,291,13,54,13,37,293,13,45,13,54,295,13,90,13,45,     397P    402
297,13,106,13,74,299,13,74,13,45,301,13,81,13,13,303,13,13,13,       397P    403
74,305,13,54,13,13,309,13,100,13,103,313,13,24,13,77,315,13,27,      397P    404
13,48,317,13,35,13,41,321,13,31,13,4,325,13,50,13,55,329,13,62,      397P    405
13,11,333,13,32,13,66,335,13,35,13,28,337,13,49,13,34,339,13,7,      397P    406
13,49,341,13,63,13,7,343,13,34,13,63,345,13,21,13,53,347,13,49,      397P    407
13,21,349,13,53,13,34,351,13,15,13,21,353,13,7,13,15,355,13,105,     397P    408
13,46,357,13,93,13,105,359,13,79,13,93,361,13,46,13,79,363,13,       397P    409
36,13,15,365,13,63,13,36,367,13,53,13,36,369,13,104,13,68,371,       397P    410
13,110,13,104,373,13,80,13,110,375,13,68,13,80,377,13,105,13,        397P    411
110,379,13,80,13,46,381,13,93,13,104,383,13,79,13,68,385,13,91,      397P    412
13,94,387,13,91,13,96,389,13,94,13,83,391,13,95,13,76,393,13,95,     397P    413
13,64,395,13,76,13,65;                                               397P    414
508,4,0,397,55,0,0,0,397,174,1,0,0,397,56,0,0,0,397,171,0,0;         399P    415
510,9,1,1,399;                                                       401P    416
314,73.33333492279053,73.33333492279053,73.33333492279053,10HMix     403P    417
edColor;                                                             403P    418
116,-1004.9999999999999,4800.,-8.48920813560494;                     405P    419
123,0.,1.,0.;                                                        407P    420
123,0.,0.,1.;                                                        409P    421
190,405,407,409;                                                     411P    422
508,4,0,397,164,1,0,0,397,163,1,0,0,397,166,1,0,0,397,165,1,0;       413P    423
508,4,0,397,153,0,0,0,397,162,1,0,0,397,161,0,0,0,397,150,0,0;       415P    424
510,411,2,1,413,415;                                                 417P    425
314,73.33333492279053,73.33333492279053,73.33333492279053,10HMix     419P    426
edColor;                                                             419P    427
116,1000.,-1700.,3300.0015837287901;                                 421P    428
123,0.,0.,-1.;                                                       423P    429
123,-1.,0.,0.;                                                       425P    430
190,421,423,425;                                                     427P    431
508,4,0,397,154,0,0,0,397,160,0,0,0,397,162,0,0,0,397,151,0,0;       429P    432
510,427,1,1,429;                                                     431P    433
314,73.33333492279053,73.33333492279053,73.33333492279053,10HMix     433P    434
edColor;                                                             433P    435
116,-1701.,-1700.,1250.0015837287899;                                435P    436
123,1.,0.,0.;                                                        437P    437
123,0.,0.,-1.;                                                       439P    438
190,435,437,439;                                                     441P    439
508,4,0,397,155,0,0,0,397,149,0,0,0,397,161,1,0,0,397,160,1,0;       443P    440
510,441,1,1,443;                                                     445P    441
314,73.33333492279053,73.33333492279053,73.33333492279053,10HMix     447P    442
edColor;                                                             447P    443
116,1701.,-1700.,-0.00000000000013;                                  449P    444
123,-1.,0.,0.;                                                       451P    445
123,0.,0.,1.;                                                        453P    446
190,449,451,453;                                                     455P    447
508,4,0,397,152,1,0,0,397,151,1,0,0,397,153,1,0,0,397,147,0,0;       457P    448
510,455,1,1,457;                                                     459P    449
314,73.33333492279053,73.33333492279053,73.33333492279053,10HMix     461P    450
edColor;                                                             461P    451
116,-1000.,-1700.,-0.00000000000014;                                 463P    452
123,0.,0.,1.;                                                        465P    453
123,1.,0.,0.;                                                        467P    454
190,463,465,467;                                                     469P    455
508,4,0,397,148,1,0,0,397,147,1,0,0,397,150,1,0,0,397,149,1,0;       471P    456
508,4,0,397,136,0,0,0,397,137,0,0,0,397,131,0,0,0,397,134,0,0;       473P    457
510,469,2,1,471,473;                                                 475P    458
314,73.33333492279053,73.33333492279053,73.33333492279053,10HMix     477P    459
edColor;                                                             477P    460
116,-1004.9999999999999,-1800.,1258.4907918643939;                   479P    461
123,0.,-1.,0.;                                                       481P    462
123,0.,0.,-1.;                                                       483P    463
190,479,481,483;                                                     485P    464
508,4,0,397,157,1,0,0,397,156,1,0,0,397,159,1,0,0,397,158,1,0;       487P    465
508,4,0,397,152,0,0,0,397,148,0,0,0,397,155,1,0,0,397,154,1,0;       489P    466
510,485,2,1,487,489;                                                 491P    467
314,73.33333492279053,73.33333492279053,73.33333492279053,10HMix     493P    468
edColor;                                                             493P    469
116,-1706.,-1700.,-8.48920813560473;                                 495P    470
123,-1.,0.,0.;                                                       497P    471
123,0.,0.,1.;                                                        499P    472
190,495,497,499;                                                     501P    473
508,4,0,397,157,0,0,0,397,169,1,0,0,397,164,0,0,0,397,167,0,0;       503P    474
510,501,1,1,503;                                                     505P    475
314,73.33333492279053,73.33333492279053,73.33333492279053,10HMix     507P    476
edColor;                                                             507P    477
116,1004.9999999999999,-1700.,-8.489208135605;                       509P    478
123,-0.,0.,-1.;                                                      511P    479
123,-1.,0.,0.;                                                       513P    480
190,509,511,513;                                                     515P    481
508,4,0,397,156,0,0,0,397,167,1,0,0,397,165,0,0,0,397,168,1,0;       517P    482
510,515,1,1,517;                                                     519P    483
314,73.33333492279053,73.33333492279053,73.33333492279053,10HMix     521P    484
edColor;                                                             521P    485
116,1706.,-1700.,1258.4907918643939;                                 523P    486
123,1.,0.,0.;                                                        525P    487
123,0.,0.,-1.;                                                       527P    488
190,523,525,527;                                                     529P    489
508,4,0,397,159,0,0,0,397,168,0,0,0,397,166,0,0,0,397,170,0,0;       531P    490
510,529,1,1,531;                                                     533P    491
314,73.33333492279053,73.33333492279053,73.33333492279053,10HMix     535P    492
edColor;                                                             535P    493
116,-1004.9999999999999,-1700.,3308.4907918643949;                   537P    494
123,0.,0.,1.;                                                        539P    495
123,1.,0.,0.;                                                        541P    496
190,537,539,541;                                                     543P    497
508,4,0,397,158,0,0,0,397,170,1,0,0,397,163,0,0,0,397,169,0,0;       545P    498
510,543,1,1,545;                                                     547P    499
314,73.33333492279053,73.33333492279053,73.33333492279053,10HMix     549P    500
edColor;                                                             549P    501
116,45.,-46.3508854314926,275.;                                      551P    502
123,1.,0.,0.;                                                        553P    503
123,0.,1.,0.;                                                        555P    504
190,551,553,555;                                                     557P    505
508,4,0,397,56,1,0,0,397,176,1,0,0,397,25,0,0,0,397,173,0,0;         559P    506
510,557,1,1,559;                                                     561P    507
314,73.33333492279053,73.33333492279053,73.33333492279053,10HMix     563P    508
edColor;                                                             563P    509
116,-45.,46.3508854314926,275.;                                      565P    510
123,-1.,0.,0.;                                                       567P    511
123,0.,-1.,0.;                                                       569P    512
190,565,567,569;                                                     571P    513
508,4,0,397,23,0,0,0,397,175,0,0,0,397,55,1,0,0,397,172,1,0;         573P    514
510,571,1,1,573;                                                     575P    515
314,75.29411911964417,75.29411911964417,75.29411911964417,10HMix     577P    516
edColor;                                                             577P    517
116,-45.,-2.5,300.;                                                  579P    518
123,0.,-1.,0.;                                                       581P    519
123,1.,0.,0.;                                                        583P    520
190,579,581,583;                                                     585P    521
508,6,0,397,54,0,0,0,397,172,0,0,0,397,171,1,0,0,397,173,1,0,0,      587P    522
397,48,0,0,0,397,104,0,0;                                            587P    523
510,585,1,1,587;                                                     589P    524
314,75.29411911964417,75.29411911964417,75.29411911964417,10HMix     591P    525
edColor;                                                             591P    526
116,-45.,-100.,295.;                                                 593P    527
123,1.,0.,0.;                                                        595P    528
123,0.,1.,0.;                                                        597P    529
190,593,595,597;                                                     599P    530
508,6,0,397,22,0,0,0,397,54,1,0,0,397,53,1,0,0,397,52,1,0,0,397,     601P    531
51,1,0,0,397,50,0,0;                                                 601P    532
510,599,1,1,601;                                                     603P    533
314,73.33333492279053,73.33333492279053,73.33333492279053,10HMix     605P    534
edColor;                                                             605P    535
116,196.,-295.,295.;                                                 607P    536
123,0.,0.,-1.;                                                       609P    537
123,-1.,0.,0.;                                                       611P    538
190,607,609,611;                                                     613P    539
508,4,0,397,27,1,0,0,397,26,1,0,0,397,29,1,0,0,397,28,1,0;           615P    540
508,8,0,397,21,1,0,0,397,20,1,0,0,397,25,1,0,0,397,24,1,0,0,397,     617P    541
18,0,0,0,397,5,0,0,0,397,23,1,0,0,397,22,1,0;                        617P    542
510,613,2,1,615,617;                                                 619P    543
314,75.29411911964417,75.29411911964417,75.29411911964417,10HMix     621P    544
edColor;                                                             621P    545
116,-45.,2.5,295.;                                                   623P    546
123,1.,0.,0.;                                                        625P    547
123,0.,1.,0.;                                                        627P    548
190,623,625,627;                                                     629P    549
508,6,0,397,6,1,0,0,397,5,1,0,0,397,4,1,0,0,397,3,1,0,0,397,2,1,     631P    550
0,0,397,1,1,0;                                                       631P    551
510,629,1,1,631;                                                     633P    552
314,75.29411911964417,75.29411911964417,75.29411911964417,10HMix     635P    553
edColor;                                                             635P    554
116,45.,2.5,300.;                                                    637P    555
123,0.,1.,0.;                                                        639P    556
123,-1.,0.,0.;                                                       641P    557
190,637,639,641;                                                     643P    558
508,6,0,397,30,1,0,0,397,176,0,0,0,397,174,0,0,0,397,175,1,0,0,      645P    559
397,6,0,0,0,397,7,0,0;                                               645P    560
510,643,1,1,645;                                                     647P    561
314,73.33333492279053,73.33333492279053,73.33333492279053,10HMix     649P    562
edColor;                                                             649P    563
116,61.2468163995782,-143.524049319906,445.;                         651P    564
123,0.,0.,-1.;                                                       653P    565
123,-1.,0.,0.;                                                       655P    566
190,651,653,655;                                                     657P    567
508,8,0,397,53,0,0,0,397,104,1,0,0,397,44,0,0,0,397,109,1,0,0,       659P    568
397,108,1,0,0,397,107,1,0,0,397,106,1,0,0,397,105,1,0;               659P    569
510,657,1,1,659;                                                     661P    570
314,75.29411911964417,75.29411911964417,75.29411911964417,10HMix     663P    571
edColor;                                                             663P    572
116,45.,-2.5,295.;                                                   665P    573
123,-1.,0.,0.;                                                       667P    574
123,0.,-1.,0.;                                                       669P    575
190,665,667,669;                                                     671P    576
508,6,0,397,48,1,0,0,397,20,0,0,0,397,47,1,0,0,397,46,1,0,0,397,     673P    577
45,1,0,0,397,44,1,0;                                                 673P    578
510,671,1,1,673;                                                     675P    579
314,73.33333492279053,73.33333492279053,73.33333492279053,10HMix     677P    580
edColor;                                                             677P    581
116,50.0000000000013,-100.,300.;                                     679P    582
123,0.00000000000053,0.00000000000009,-1.;                           681P    583
123,1.,0.,0.00000000000053;                                          683P    584
192,679,681,5.00000000000124,683;                                    685P    585
508,5,0,397,110,1,0,0,397,69,0,0,0,397,111,1,0,0,397,109,0,0,0,      687P    586
397,45,0,0;                                                          687P    587
510,685,1,1,687;                                                     689P    588
314,73.33333492279053,73.33333492279053,73.33333492279053,10HMix     691P    589
edColor;                                                             691P    590
116,45.3015368960705,-101.71010071662839,300.;                       693P    591
123,-0.93969262078591,-0.34202014332567,0.;                          695P    592
123,0.34202014332567,-0.93969262078591,0.;                           697P    593
190,693,695,697;                                                     699P    594
508,4,0,397,111,0,0,0,397,70,0,0,0,397,115,1,0,0,397,108,0,0;        701P    595
510,699,1,1,701;                                                     703P    596
314,73.33333492279053,73.33333492279053,73.33333492279053,10HMix     705P    597
edColor;                                                             705P    598
116,-65.84145842717999,-143.524049319906,450.;                       707P    599
123,0.,-1.,0.;                                                       709P    600
123,0.,0.,-1.;                                                       711P    601
190,707,709,711;                                                     713P    602
508,6,0,397,140,1,0,0,397,120,0,0,0,397,100,0,0,0,397,125,0,0,0,     715P    603
397,141,1,0,0,397,107,0,0;                                           715P    604
510,713,1,1,715;                                                     717P    605
314,73.33333492279053,73.33333492279053,73.33333492279053,10HMix     719P    606
edColor;                                                             719P    607
116,-60.4886442316263,-143.524049319906,445.;                        721P    608
123,0.,0.,-1.;                                                       723P    609
123,-1.,0.,0.;                                                       725P    610
190,721,723,725;                                                     727P    611
508,3,0,397,141,0,0,0,397,146,1,0,0,397,128,0,0;                     729P    612
510,727,1,1,729;                                                     731P    613
314,73.33333492279053,73.33333492279053,73.33333492279053,10HMix     733P    614
edColor;                                                             733P    615
116,-65.21903266872999,-141.81394860327759,300.;                     735P    616
123,-0.34202014332569,-0.9396926207859,0.;                           737P    617
123,0.9396926207859,-0.34202014332569,0.;                            739P    618
190,735,737,739;                                                     741P    619
508,4,0,397,126,0,0,0,397,81,0,0,0,397,129,1,0,0,397,128,1,0;        743P    620
510,741,1,1,743;                                                     745P    621
314,73.33333492279053,73.33333492279053,73.33333492279053,10HMix     747P    622
edColor;                                                             747P    623
116,-60.5205695648005,-143.524049319906,300.;                        749P    624
123,0.93969262078591,-0.34202014332567,0.;                           751P    625
123,0.34202014332567,0.93969262078591,0.;                            753P    626
190,749,751,753;                                                     755P    627
508,4,0,397,129,0,0,0,397,82,0,0,0,397,114,0,0,0,397,106,0,0;        757P    628
510,755,1,1,757;                                                     759P    629
314,73.33333492279053,73.33333492279053,73.33333492279053,10HMix     761P    630
edColor;                                                             761P    631
116,-49.9999999999992,-100.,300.;                                    763P    632
123,0.00000000000054,-0.00000000000009,-1.;                          765P    633
123,1.,0.,0.00000000000054;                                          767P    634
192,763,765,4.99999999999918,767;                                    769P    635
508,5,0,397,67,0,0,0,397,113,1,0,0,397,52,0,0,0,397,105,0,0,0,       771P    636
397,114,1,0;                                                         771P    637
510,769,1,1,771;                                                     773P    638
314,73.33333492279053,73.33333492279053,73.33333492279053,10HMix     775P    639
edColor;                                                             775P    640
116,-45.,-100.,345.;                                                 777P    641
123,0.,0.,1.;                                                        779P    642
123,1.,0.,0.;                                                        781P    643
190,777,779,781;                                                     783P    644
508,4,0,397,46,0,0,0,397,49,0,0,0,397,51,0,0,0,397,112,1,0;          785P    645
510,783,1,1,785;                                                     787P    646
314,73.33333492279053,73.33333492279053,73.33333492279053,10HMix     789P    647
edColor;                                                             789P    648
116,45.,-95.,295.;                                                   791P    649
123,0.,1.,0.;                                                        793P    650
123,-1.,0.,0.;                                                       795P    651
190,791,793,795;                                                     797P    652
508,4,0,397,47,0,0,0,397,21,0,0,0,397,50,1,0,0,397,49,1,0;           799P    653
510,797,1,1,799;                                                     801P    654
314,73.33333492279053,73.33333492279053,73.33333492279053,10HMix     803P    655
edColor;                                                             803P    656
116,45.,100.,300.;                                                   805P    657
123,0.,1.,0.;                                                        807P    658
123,-1.,0.,0.;                                                       809P    659
190,805,807,809;                                                     811P    660
508,4,0,397,14,0,0,0,397,16,0,0,0,397,43,1,0,0,397,42,1,0;           813P    661
510,811,1,1,813;                                                     815P    662
314,73.33333492279053,73.33333492279053,73.33333492279053,10HMix     817P    663
edColor;                                                             817P    664
116,-196.,-295.,5.;                                                  819P    665
123,0.,1.,0.;                                                        821P    666
123,0.,0.,1.;                                                        823P    667
190,819,821,823;                                                     825P    668
508,4,0,397,58,1,0,0,397,57,1,0,0,397,59,1,0,0,397,26,0,0;           827P    669
510,825,1,1,827;                                                     829P    670
314,73.33333492279053,73.33333492279053,73.33333492279053,10HMix     831P    671
edColor;                                                             831P    672
116,-45.3015368960705,101.71010071662839,300.;                       833P    673
123,0.93969262078591,0.34202014332567,0.;                            835P    674
123,-0.34202014332567,0.93969262078591,0.;                           837P    675
190,833,835,837;                                                     839P    676
508,4,0,397,41,1,0,0,397,40,1,0,0,397,11,0,0,0,397,13,0,0;           841P    677
510,839,1,1,841;                                                     843P    678
314,73.33333492279053,73.33333492279053,73.33333492279053,10HMix     845P    679
edColor;                                                             845P    680
116,-65.84145842717999,143.524049319906,445.;                        847P    681
123,0.,1.,0.;                                                        849P    682
123,0.,0.,1.;                                                        851P    683
190,847,849,851;                                                     853P    684
508,6,0,397,36,1,0,0,397,35,1,0,0,397,39,1,0,0,397,38,1,0,0,397,     855P    685
37,1,0,0,397,10,0,0;                                                 855P    686
510,853,1,1,855;                                                     857P    687
314,73.33333492279053,73.33333492279053,73.33333492279053,10HMix     859P    688
edColor;                                                             859P    689
116,60.5205695648006,143.5240493199062,300.;                         861P    690
123,-0.93969262078591,0.34202014332567,0.;                           863P    691
123,-0.34202014332567,-0.93969262078591,0.;                          865P    692
190,861,863,865;                                                     867P    693
508,4,0,397,33,1,0,0,397,32,1,0,0,397,34,1,0,0,397,9,0,0;            869P    694
510,867,1,1,869;                                                     871P    695
314,75.29411911964417,75.29411911964417,75.29411911964417,10HMix     873P    696
edColor;                                                             873P    697
116,45.,100.,295.;                                                   875P    698
123,-1.,0.,0.;                                                       877P    699
123,0.,-1.,0.;                                                       879P    700
190,875,877,879;                                                     881P    701
508,6,0,397,24,0,0,0,397,30,0,0,0,397,8,0,0,0,397,31,1,0,0,397,      883P    702
17,0,0,0,397,19,0,0;                                                 883P    703
510,881,1,1,883;                                                     885P    704
314,73.33333492279053,73.33333492279053,73.33333492279053,10HMix     887P    705
edColor;                                                             887P    706
116,-45.,95.,295.;                                                   889P    707
123,0.,-1.,0.;                                                       891P    708
123,1.,0.,0.;                                                        893P    709
190,889,891,893;                                                     895P    710
508,4,0,397,4,0,0,0,397,18,1,0,0,397,19,1,0,0,397,15,0,0;            897P    711
510,895,1,1,897;                                                     899P    712
314,73.33333492279053,73.33333492279053,73.33333492279053,10HMix     901P    713
edColor;                                                             901P    714
116,-45.,95.,345.;                                                   903P    715
123,0.,0.,1.;                                                        905P    716
123,1.,0.,0.;                                                        907P    717
190,903,905,907;                                                     909P    718
508,4,0,397,3,0,0,0,397,15,1,0,0,397,17,1,0,0,397,16,1,0;            911P    719
510,909,1,1,911;                                                     913P    720
314,73.33333492279053,73.33333492279053,73.33333492279053,10HMix     915P    721
edColor;                                                             915P    722
116,-50.0000000000013,100.,300.;                                     917P    723
123,-0.00000000000053,-0.00000000000009,-1.;                         919P    724
123,1.,0.,-0.00000000000053;                                         921P    725
192,917,919,5.00000000000124,921;                                    923P    726
508,5,0,397,76,0,0,0,397,13,1,0,0,397,12,0,0,0,397,2,0,0,0,397,      925P    727
14,1,0;                                                              925P    728
510,923,1,1,925;                                                     927P    729
314,73.33333492279053,73.33333492279053,73.33333492279053,10HMix     929P    730
edColor;                                                             929P    731
116,61.2468163995782,2.5,445.;                                       931P    732
123,0.,0.,-1.;                                                       933P    733
123,-1.,0.,0.;                                                       935P    734
190,931,933,935;                                                     937P    735
508,8,0,397,8,1,0,0,397,7,1,0,0,397,1,0,0,0,397,12,1,0,0,397,11,     939P    736
1,0,0,397,10,1,0,0,397,9,1,0,0,397,66,0,0;                           939P    737
510,937,1,1,939;                                                     941P    738
314,73.33333492279053,73.33333492279053,73.33333492279053,10HMix     943P    739
edColor;                                                             943P    740
116,196.,-295.,5.;                                                   945P    741
123,-1.,0.,0.;                                                       947P    742
123,0.,0.,1.;                                                        949P    743
190,945,947,949;                                                     951P    744
508,4,0,397,61,1,0,0,397,60,1,0,0,397,58,0,0,0,397,27,0,0;           953P    745
510,951,1,1,953;                                                     955P    746
314,73.33333492279053,73.33333492279053,73.33333492279053,10HMix     957P    747
edColor;                                                             957P    748
116,-196.,295.,295.;                                                 959P    749
123,0.,-1.,0.;                                                       961P    750
123,0.,0.,-1.;                                                       963P    751
190,959,961,963;                                                     965P    752
508,4,0,397,63,1,0,0,397,62,1,0,0,397,61,0,0,0,397,28,0,0;           967P    753
510,965,1,1,967;                                                     969P    754
314,73.33333492279053,73.33333492279053,73.33333492279053,10HMix     971P    755
edColor;                                                             971P    756
116,-196.,-295.,295.;                                                973P    757
123,1.,0.,0.;                                                        975P    758
123,0.,0.,-1.;                                                       977P    759
190,973,975,977;                                                     979P    760
508,4,0,397,59,0,0,0,397,64,1,0,0,397,63,0,0,0,397,29,0,0;           981P    761
510,979,1,1,981;                                                     983P    762
314,73.33333492279053,73.33333492279053,73.33333492279053,10HMix     985P    763
edColor;                                                             985P    764
116,50.0000000000008,100.,300.;                                      987P    765
123,0.,0.,-1.;                                                       989P    766
123,1.,0.,0.;                                                        991P    767
192,987,989,5.00000000000075,991;                                    993P    768
508,5,0,397,65,1,0,0,397,43,0,0,0,397,31,0,0,0,397,66,1,0,0,397,     995P    769
34,0,0;                                                              995P    770
510,993,1,1,995;                                                     997P    771
314,73.33333492279053,73.33333492279053,73.33333492279053,10HMix     999P    772
edColor;                                                             999P    773
116,-201.,-300.,300.;                                               1001P    774
123,0.,0.,1.;                                                       1003P    775
123,1.,0.,0.;                                                       1005P    776
190,1001,1003,1005;                                                 1007P    777
508,4,0,397,84,1,0,0,397,83,1,0,0,397,86,1,0,0,397,85,1,0;          1009P    778
508,24,0,397,68,1,0,0,397,67,1,0,0,397,82,1,0,0,397,81,1,0,0,       1011P    779
397,80,1,0,0,397,144,0,0,0,397,79,1,0,0,397,138,0,0,0,397,78,1,     1011P    780
0,0,397,77,1,0,0,397,41,0,0,0,397,76,1,0,0,397,42,0,0,0,397,65,     1011P    781
0,0,0,397,32,0,0,0,397,75,1,0,0,397,74,1,0,0,397,139,0,0,0,397,     1011P    782
73,1,0,0,397,142,0,0,0,397,72,1,0,0,397,71,1,0,0,397,70,1,0,0,      1011P    783
397,69,1,0;                                                         1011P    784
510,1007,2,1,1009,1011;                                             1013P    785
314,73.33333492279053,73.33333492279053,73.33333492279053,10HMix    1015P    786
edColor;                                                            1015P    787
116,65.21903266872999,141.81394860327759,300.;                      1017P    788
123,0.34202014332569,0.9396926207859,0.;                            1019P    789
123,-0.9396926207859,0.34202014332569,0.;                           1021P    790
190,1017,1019,1021;                                                 1023P    791
508,4,0,397,75,0,0,0,397,33,0,0,0,397,88,1,0,0,397,87,1,0;          1025P    792
510,1023,1,1,1025;                                                  1027P    793
314,73.33333492279053,73.33333492279053,73.33333492279053,10HMix    1029P    794
edColor;                                                            1029P    795
116,-65.84145842717999,143.524049319906,300.;                       1031P    796
123,-0.93969262078591,-0.34202014332567,0.;                         1033P    797
123,0.34202014332567,-0.93969262078591,0.;                          1035P    798
190,1031,1033,1035;                                                 1037P    799
508,6,0,397,89,1,0,0,397,78,0,0,0,397,92,1,0,0,397,91,1,0,0,397,    1039P    800
35,0,0,0,397,90,1,0;                                                1039P    801
510,1037,1,1,1039;                                                  1041P    802
314,73.33333492279053,73.33333492279053,73.33333492279053,10HMix    1043P    803
edColor;                                                            1043P    804
116,-60.4886442316263,141.80368799897781,445.;                      1045P    805
123,0.,0.,-1.;                                                      1047P    806
123,-1.,0.,0.;                                                      1049P    807
190,1045,1047,1049;                                                 1051P    808
508,3,0,397,90,0,0,0,397,36,0,0,0,397,93,1,0;                       1053P    809
510,1051,1,1,1053;                                                  1055P    810
314,73.33333492279053,73.33333492279053,73.33333492279053,10HMix    1057P    811
edColor;                                                            1057P    812
116,65.8733837603543,141.80368799897781,445.;                       1059P    813
123,0.,0.,-1.;                                                      1061P    814
123,-1.,0.,0.;                                                      1063P    815
190,1059,1061,1063;                                                 1065P    816
508,3,0,397,88,0,0,0,397,37,0,0,0,397,94,1,0;                       1067P    817
510,1065,1,1,1067;                                                  1069P    818
314,73.33333492279053,73.33333492279053,73.33333492279053,10HMix    1071P    819
edColor;                                                            1071P    820
116,50.3015384435822,100.82847006483941,300.;                       1073P    821
123,0.93969262078591,-0.34202014332567,0.;                          1075P    822
123,0.34202014332567,0.93969262078591,0.;                           1077P    823
190,1073,1075,1077;                                                 1079P    824
508,6,0,397,95,1,0,0,397,74,0,0,0,397,87,0,0,0,397,94,0,0,0,397,    1081P    825
38,0,0,0,397,96,1,0;                                                1081P    826
510,1079,1,1,1081;                                                  1083P    827
314,73.33333492279053,73.33333492279053,73.33333492279053,10HMix    1085P    828
edColor;                                                            1085P    829
116,-66.6315559283062,-143.524049319906,450.;                       1087P    830
123,0.,0.,1.;                                                       1089P    831
123,1.,0.,0.;                                                       1091P    832
190,1087,1089,1091;                                                 1093P    833
508,12,0,397,97,1,0,0,397,96,0,0,0,397,39,0,0,0,397,91,0,0,0,       1095P    834
397,103,1,0,0,397,102,1,0,0,397,145,0,0,0,397,101,1,0,0,397,100,    1095P    835
1,0,0,397,99,1,0,0,397,143,0,0,0,397,98,1,0;                        1095P    836
510,1093,1,1,1095;                                                  1097P    837
314,73.33333492279053,73.33333492279053,73.33333492279053,10HMix    1099P    838
edColor;                                                            1099P    839
116,-60.5205695648006,143.524049319906,300.;                        1101P    840
123,-0.34202014332569,0.9396926207859,0.;                           1103P    841
123,-0.9396926207859,-0.34202014332569,0.;                          1105P    842
190,1101,1103,1105;                                                 1107P    843
508,4,0,397,40,0,0,0,397,77,0,0,0,397,89,0,0,0,397,93,0,0;          1109P    844
510,1107,1,1,1109;                                                  1111P    845
314,73.33333492279053,73.33333492279053,73.33333492279053,10HMix    1113P    846
edColor;                                                            1113P    847
116,-196.,-295.,5.;                                                 1115P    848
123,0.,0.,1.;                                                       1117P    849
123,1.,0.,0.;                                                       1119P    850
190,1115,1117,1119;                                                 1121P    851
508,4,0,397,60,0,0,0,397,62,0,0,0,397,64,0,0,0,397,57,0,0;          1123P    852
510,1121,1,1,1123;                                                  1125P    853
314,73.33333492279053,73.33333492279053,73.33333492279053,10HMix    1127P    854
edColor;                                                            1127P    855
116,-45.,-100.,300.;                                                1129P    856
123,0.,-1.,0.;                                                      1131P    857
123,1.,0.,0.;                                                       1133P    858
190,1129,1131,1133;                                                 1135P    859
508,4,0,397,112,0,0,0,397,113,0,0,0,397,68,0,0,0,397,110,0,0;       1137P    860
510,1135,1,1,1137;                                                  1139P    861
314,73.33333492279053,73.33333492279053,73.33333492279053,10HMix    1141P    862
edColor;                                                            1141P    863
116,60.5205695648006,-143.524049319906,300.;                        1143P    864
123,0.34202014332569,-0.9396926207859,0.;                           1145P    865
123,0.9396926207859,0.34202014332569,0.;                            1147P    866
190,1143,1145,1147;                                                 1149P    867
508,4,0,397,71,0,0,0,397,116,1,0,0,397,117,1,0,0,397,115,0,0;       1151P    868
510,1149,1,1,1151;                                                  1153P    869
314,73.33333492279053,73.33333492279053,73.33333492279053,10HMix    1155P    870
edColor;                                                            1155P    871
116,65.84145842717999,-143.524049319906,300.;                       1157P    872
123,0.93969262078591,0.34202014332567,0.;                           1159P    873
123,-0.34202014332567,0.93969262078591,0.;                          1161P    874
190,1157,1159,1161;                                                 1163P    875
508,6,0,397,72,0,0,0,397,118,1,0,0,397,99,0,0,0,397,120,1,0,0,      1165P    876
397,119,1,0,0,397,116,0,0;                                          1165P    877
510,1163,1,1,1165;                                                  1167P    878
314,73.33333492279053,73.33333492279053,73.33333492279053,10HMix    1169P    879
edColor;                                                            1169P    880
116,50.,-99.11836509645761,300.;                                    1171P    881
123,1.,0.,0.;                                                       1173P    882
123,0.,1.,0.;                                                       1175P    883
190,1171,1173,1175;                                                 1177P    884
508,4,0,397,73,0,0,0,397,121,1,0,0,397,98,0,0,0,397,122,1,0;        1179P    885
510,1177,1,1,1179;                                                  1181P    886
314,73.33333492279053,73.33333492279053,73.33333492279053,10HMix    1183P    887
edColor;                                                            1183P    888
116,-50.,99.11836509645761,300.;                                    1185P    889
123,-1.,0.,0.;                                                      1187P    890
123,0.,-1.,0.;                                                      1189P    891
190,1185,1187,1189;                                                 1191P    892
508,4,0,397,123,1,0,0,397,79,0,0,0,397,124,1,0,0,397,102,0,0;       1193P    893
510,1191,1,1,1193;                                                  1195P    894
314,73.33333492279053,73.33333492279053,73.33333492279053,10HMix    1197P    895
edColor;                                                            1197P    896
116,-50.3015384397268,-100.82847005424699,300.;                     1199P    897
123,-0.93969262078591,0.34202014332567,0.;                          1201P    898
123,-0.34202014332567,-0.93969262078591,0.;                         1203P    899
190,1199,1201,1203;                                                 1205P    900
508,6,0,397,146,0,0,0,397,125,1,0,0,397,101,0,0,0,397,127,1,0,0,    1207P    901
397,80,0,0,0,397,126,1,0;                                           1207P    902
510,1205,1,1,1207;                                                  1209P    903
314,73.33333492279053,73.33333492279053,73.33333492279053,10HMix    1211P    904
edColor;                                                            1211P    905
116,-201.,-300.,300.;                                               1213P    906
123,0.,-1.,0.;                                                      1215P    907
123,0.,0.,-1.;                                                      1217P    908
190,1213,1215,1217;                                                 1219P    909
508,4,0,397,130,1,0,0,397,83,0,0,0,397,132,1,0,0,397,131,1,0;       1221P    910
510,1219,1,1,1221;                                                  1223P    911
314,73.33333492279053,73.33333492279053,73.33333492279053,10HMix    1225P    912
edColor;                                                            1225P    913
116,-201.,-300.,-0.00000000000012;                                  1227P    914
123,-1.,0.,0.;                                                      1229P    915
123,0.,0.,1.;                                                       1231P    916
190,1227,1229,1231;                                                 1233P    917
508,4,0,397,84,0,0,0,397,133,1,0,0,397,134,1,0,0,397,132,0,0;       1235P    918
510,1233,1,1,1235;                                                  1237P    919
314,73.33333492279053,73.33333492279053,73.33333492279053,10HMix    1239P    920
edColor;                                                            1239P    921
116,-201.,300.,-0.00000000000012;                                   1241P    922
123,0.,1.,0.;                                                       1243P    923
123,0.,0.,1.;                                                       1245P    924
190,1241,1243,1245;                                                 1247P    925
508,4,0,397,85,0,0,0,397,135,1,0,0,397,136,1,0,0,397,133,0,0;       1249P    926
510,1247,1,1,1249;                                                  1251P    927
314,73.33333492279053,73.33333492279053,73.33333492279053,10HMix    1253P    928
edColor;                                                            1253P    929
116,201.,-300.,300.;                                                1255P    930
123,1.,0.,0.;                                                       1257P    931
123,0.,0.,-1.;                                                      1259P    932
190,1255,1257,1259;                                                 1261P    933
508,4,0,397,135,0,0,0,397,86,0,0,0,397,130,0,0,0,397,137,1,0;       1263P    934
510,1261,1,1,1263;                                                  1265P    935
314,73.33333492279053,73.33333492279053,73.33333492279053,10HMix    1267P    936
edColor;                                                            1267P    937
116,-55.,99.11836509645771,300.;                                    1269P    938
123,0.,0.,-1.;                                                      1271P    939
123,1.,0.,0.;                                                       1273P    940
192,1269,1271,5.00000000000025,1273;                                1275P    941
508,4,0,397,92,0,0,0,397,138,1,0,0,397,123,0,0,0,397,103,0,0;       1277P    942
510,1275,1,1,1277;                                                  1279P    943
314,73.33333492279053,73.33333492279053,73.33333492279053,10HMix    1281P    944
edColor;                                                            1281P    945
116,55.0000000000013,99.11836509645771,300.;                        1283P    946
123,0.,0.,-1.;                                                      1285P    947
123,1.,0.,0.;                                                       1287P    948
192,1283,1285,5.00000000000124,1287;                                1289P    949
508,4,0,397,121,0,0,0,397,139,1,0,0,397,95,0,0,0,397,97,0,0;        1291P    950
510,1289,1,1,1291;                                                  1293P    951
314,73.33333492279053,73.33333492279053,73.33333492279053,10HMix    1295P    952
edColor;                                                            1295P    953
116,65.8733837603543,-143.524049319906,445.;                        1297P    954
123,0.,0.,-1.;                                                      1299P    955
123,-1.,0.,0.;                                                      1301P    956
190,1297,1299,1301;                                                 1303P    957
508,3,0,397,117,0,0,0,397,119,0,0,0,397,140,0,0;                    1305P    958
510,1303,1,1,1305;                                                  1307P    959
314,73.33333492279053,73.33333492279053,73.33333492279053,10HMix    1309P    960
edColor;                                                            1309P    961
116,55.0000000000007,-99.11836509645761,450.;                       1311P    962
123,0.,0.,1.;                                                       1313P    963
123,-1.,0.,0.;                                                      1315P    964
192,1311,1313,5.00000000000069,1315;                                1317P    965
508,4,0,397,118,0,0,0,397,142,1,0,0,397,122,0,0,0,397,143,1,0;      1319P    966
510,1317,1,1,1319;                                                  1321P    967
314,73.33333492279053,73.33333492279053,73.33333492279053,10HMix    1323P    968
edColor;                                                            1323P    969
116,-55.0000000000012,-99.11836509645761,450.;                      1325P    970
123,0.,0.,1.;                                                       1327P    971
123,-1.,0.,0.;                                                      1329P    972
192,1325,1327,5.00000000000114,1329;                                1331P    973
508,4,0,397,124,0,0,0,397,144,1,0,0,397,127,0,0,0,397,145,1,0;      1333P    974
510,1331,1,1,1333;                                                  1335P    975
514,67,401,1,417,1,431,1,445,1,459,1,475,1,491,1,505,1,519,1,       1337P    976
533,1,547,1,561,1,575,1,589,1,603,1,619,1,633,1,647,1,661,1,675,    1337P    977
1,689,1,703,1,717,1,731,1,745,1,759,1,773,1,787,1,801,1,815,1,      1337P    978
829,1,843,1,857,1,871,1,885,1,899,1,913,1,927,1,941,1,955,1,969,    1337P    979
1,983,1,997,1,1013,1,1027,1,1041,1,1055,1,1069,1,1083,1,1097,1,     1337P    980
1111,1,1125,1,1139,1,1153,1,1167,1,1181,1,1195,1,1209,1,1223,1,     1337P    981
1237,1,1251,1,1265,1,1279,0,1293,0,1307,1,1321,0,1335,0;            1337P    982
186,1337,1,0;                                                       1339P    983
S      1G      3D   1340P    983                                        T      1
